# Supplementary material for: The effect of curve running on distal limb kinematics in the Thoroughbred racehorse
Source: PLoS One. 2020 Dec 29;15(12):e0244105. doi: 10.1371/journal.pone.0244105 (PMC7771664; doi:10.1371/journal.pone.0244105)
Supplement: S1 Data — (CSV) [file pone.0244105.s001.csv]

Velocity	Horse	Lead	Change	Effective Radius	Centripetal acceleration	Stridedur	LF Stance	RF stance	GPStime	RF	RF MCIII	LF	LF MCIII	FullRadius	FullCentripetal
6.997	6	0	0	NaN	NaN	0.53667	0.18	0.20333	1.98E+05	NaN	NaN	NaN	NaN	Inf	0
6.4252	6	0	0	NaN	NaN	0.52333	0.18	0.19667	1.98E+05	NaN	NaN	NaN	NaN	Inf	0
6.1622	6	0	0	NaN	NaN	0.52333	0.18667	0.19	1.98E+05	NaN	NaN	NaN	NaN	Inf	0
6.4593	6	0	0	NaN	NaN	0.51333	0.18	0.19333	1.98E+05	NaN	NaN	NaN	NaN	Inf	0
6.7936	6	0	0	104.98	0.36583	0.51	0.17667	0.19333	1.98E+05	NaN	NaN	NaN	NaN	104.98	0.36583
6.197	6	0	0	98.788	0.45189	0.51333	0.18	0.19	1.98E+05	NaN	NaN	NaN	NaN	98.788	0.45189
6.6814	6	0	0	NaN	NaN	0.51667	0.18	0.19	1.98E+05	NaN	NaN	NaN	NaN	161.52	0.27788
6.6994	6	0	0	112.08	0.39906	0.52	0.17333	0.19	1.98E+05	NaN	NaN	NaN	NaN	112.08	0.39906
6.6878	6	0	0	101.95	0.5353	0.52333	0.17333	0.19	1.98E+05	NaN	NaN	NaN	NaN	101.95	0.5353
7.3875	6	0	0	NaN	NaN	0.52333	0.17333	0.18333	1.98E+05	NaN	NaN	NaN	NaN	120.62	0.42912
7.1944	6	0	0	NaN	NaN	0.50667	0.17333	0.18	1.98E+05	NaN	NaN	NaN	NaN	115.67	0.48867
7.5182	6	0	0	97.061	0.59041	0.51667	0.17333	0.18333	1.98E+05	NaN	NaN	NaN	NaN	97.061	0.59041
7.57	6	0	0	101.6	0.68077	0.50667	0.16	0.18333	1.98E+05	NaN	NaN	NaN	NaN	101.6	0.68077
8.3165	6	0	0	109.04	0.52722	0.5	0.16667	0.17667	1.98E+05	NaN	NaN	NaN	NaN	109.04	0.52722
7.5821	6	0	0	106.23	0.61415	0.50667	0.16333	0.17667	1.98E+05	NaN	NaN	NaN	NaN	106.23	0.61415
8.0774	6	0	0	111.94	0.49064	NaN	0.17	0.17667	1.98E+05	NaN	NaN	NaN	NaN	111.94	0.49064
7.411	6	0	0	NaN	NaN	0.50667	0.16667	0.17667	1.98E+05	NaN	NaN	NaN	NaN	117.61	0.55976
8.1139	6	0	0	NaN	NaN	0.49667	0.16667	0.17667	1.98E+05	NaN	NaN	NaN	NaN	131.33	0.38735
7.1323	6	0	0	NaN	NaN	0.49667	0.15667	0.18	1.98E+05	NaN	NaN	NaN	NaN	187.25	0.29212
7.396	6	0	0	NaN	NaN	0.50333	0.16333	0.17667	1.98E+05	NaN	NaN	NaN	NaN	381.4	0.14179
7.3538	6	0	0	NaN	NaN	0.49333	0.16333	0.17667	1.98E+05	NaN	NaN	NaN	NaN	271.45	0.18212
7.0311	6	0	0	NaN	NaN	0.51	0.15	0.17667	1.98E+05	NaN	NaN	NaN	NaN	235.49	0.22596
7.2945	6	0	0	NaN	NaN	0.49667	0.15333	0.17	1.98E+05	NaN	NaN	NaN	NaN	5514.3	0.0097681
7.3393	6	0	0	NaN	NaN	0.51	0.16	0.17	1.98E+05	NaN	NaN	NaN	NaN	2631.3	0.020011
7.2564	6	0	0	NaN	NaN	0.5	0.16333	0.17	1.98E+05	NaN	NaN	NaN	NaN	2715	-0.020653
7.4882	6	0	0	NaN	NaN	0.50333	0.16333	0.17	1.98E+05	NaN	NaN	NaN	NaN	683.41	-0.079008
7.3481	6	0	0	NaN	NaN	0.49333	0.16333	0.16667	1.98E+05	NaN	NaN	NaN	NaN	480.27	0.12743
7.823	6	0	0	NaN	NaN	0.5	0.16333	0.17	1.98E+05	NaN	NaN	NaN	NaN	241.35	0.24163
7.6366	6	0	0	NaN	NaN	0.49	0.16333	0.16667	1.98E+05	NaN	NaN	NaN	NaN	148.83	0.40377
7.7519	6	0	0	89.977	0.71717	0.49333	0.15667	0.16333	1.98E+05	NaN	NaN	NaN	NaN	89.977	0.71717
8.033	6	0	0	85.663	0.77514	0.5	0.15667	0.16333	1.98E+05	NaN	NaN	NaN	NaN	85.663	0.77514
8.1486	6	0	0	66.474	0.97104	0.49333	0.15667	0.17	1.98E+05	NaN	NaN	NaN	NaN	66.474	0.97104
8.0342	6	0	0	41.635	1.5892	0.48667	0.15667	0.16	1.98E+05	NaN	NaN	NaN	NaN	41.635	1.5892
8.1344	6	0	0	35.448	1.9187	0.48667	0.15333	0.16	1.98E+05	NaN	NaN	NaN	NaN	35.448	1.9187
8.2472	6	0	0	33.086	2.0914	0.47333	0.15667	0.16	1.98E+05	NaN	NaN	NaN	NaN	33.086	2.0914
8.3184	6	0	0	31.151	2.4277	0.49	0.14333	0.16	1.98E+05	NaN	NaN	NaN	NaN	31.151	2.4277
8.6963	6	0	0	29.285	2.3863	0.48333	0.15333	0.16	1.98E+05	NaN	NaN	NaN	NaN	29.285	2.3863
8.3595	6	0	0	28.448	2.7502	0.47667	0.15	0.16333	1.98E+05	NaN	NaN	NaN	NaN	28.448	2.7502
8.8452	6	0	0	26.615	2.6797	0.48333	0.14667	0.16	1.98E+05	NaN	NaN	NaN	NaN	26.615	2.6797
8.4453	6	0	0	29.516	2.7001	0.47	0.14667	0.15667	1.98E+05	5.1526	3.757	NaN	NaN	29.516	2.7001
8.9274	6	0	0	29.222	2.5824	0.47667	0.14333	0.15667	1.98E+05	3.6197	2.3689	-12.462	-8.9611	29.222	2.5824
8.687	6	0	0	32.785	2.5393	0.47	0.15	0.15	1.98E+05	NaN	NaN	NaN	NaN	32.785	2.5393
9.1242	6	0	0	38.024	1.8325	0.48333	0.14333	0.15667	1.98E+05	NaN	NaN	NaN	NaN	38.024	1.8325
8.3473	6	0	0	48.289	1.7295	0.46667	0.14667	0.15333	1.98E+05	NaN	NaN	NaN	NaN	48.289	1.7295
9.1388	6	0	0	50.125	1.5903	0.49333	0.14667	0.15333	1.98E+05	NaN	NaN	NaN	NaN	50.125	1.5903
8.9282	6	0	0	53.618	1.4338	0.49667	0.15	0.15333	1.98E+05	NaN	NaN	NaN	NaN	53.618	1.4338
8.7679	6	0	0	64.022	1.3401	0.49	0.15333	0.14667	1.98E+05	NaN	NaN	NaN	NaN	64.022	1.3401
9.2627	6	0	0	78.776	0.98626	0.49	0.15667	0.14333	1.98E+05	NaN	NaN	NaN	NaN	78.776	0.98626
8.8144	6	0	0	98.321	0.86948	0.48333	0.15	0.14333	1.98E+05	NaN	NaN	NaN	NaN	98.321	0.86948
9.246	6	0	0	91.742	0.85198	0.48667	0.15333	0.15	1.98E+05	NaN	NaN	NaN	NaN	91.742	0.85198
8.8409	6	0	0	93.538	0.90648	0.51	0.15333	0.14333	1.98E+05	NaN	NaN	NaN	NaN	93.538	0.90648
9.2082	6	0	0	94.586	0.80217	0.43	0.15667	0.15	1.98E+05	NaN	NaN	NaN	NaN	94.586	0.80217
8.7106	6	0	0	96.332	0.82842	0.50333	0.15	0.14667	1.98E+05	NaN	NaN	NaN	NaN	96.332	0.82842
8.9332	6	0	0	87.258	0.90455	0.43333	0.15333	0.15	1.98E+05	NaN	NaN	NaN	NaN	87.258	0.90455
8.8842	6	0	0	84.426	0.9398	0.51	0.15	0.15333	1.98E+05	NaN	NaN	NaN	NaN	84.426	0.9398
8.9075	6	0	0	74.764	1.0717	0.49333	0.15667	0.15333	1.98E+05	NaN	NaN	NaN	NaN	74.764	1.0717
8.9512	6	0	0	91.695	0.85994	0.50667	0.15333	0.15	1.98E+05	NaN	NaN	NaN	NaN	91.695	0.85994
8.8799	6	0	0	76.534	0.97989	0.49667	0.15	0.15	1.98E+05	NaN	NaN	NaN	NaN	76.534	0.97989
8.6599	6	0	0	77.73	0.98004	0.49667	0.15667	0.15333	1.98E+05	NaN	NaN	NaN	NaN	77.73	0.98004
8.728	6	0	0	79.98	0.98884	0.50667	0.15	0.15333	1.98E+05	NaN	NaN	NaN	NaN	79.98	0.98884
8.8931	6	0	0	88.293	0.82362	0.50333	0.15667	0.15	1.98E+05	NaN	NaN	NaN	NaN	88.293	0.82362
8.5276	6	0	0	NaN	NaN	0.49333	0.15333	0.15333	1.98E+05	NaN	NaN	NaN	NaN	115.82	0.65532
8.7119	6	0	0	99.298	0.70663	0.49333	0.15	0.15333	1.98E+05	NaN	NaN	NaN	NaN	99.298	0.70663
8.3766	6	0	0	103.93	0.73854	0.5	0.15	0.15667	1.98E+05	NaN	NaN	NaN	NaN	103.93	0.73854
8.7611	6	0	0	NaN	NaN	0.48667	0.14333	0.15333	1.98E+05	NaN	NaN	NaN	NaN	134.44	0.49776
8.1803	6	0	0	NaN	NaN	0.49	0.14	0.15	1.98E+05	NaN	NaN	NaN	NaN	172.47	0.44153
8.7265	6	0	0	NaN	NaN	0.49667	0.14333	0.15	1.98E+05	NaN	NaN	NaN	NaN	151.21	0.46447
8.3804	6	0	0	NaN	NaN	0.49333	0.14667	0.15667	1.98E+05	NaN	NaN	NaN	NaN	284.61	0.28872
9.0649	6	0	0	NaN	NaN	0.5	0.14333	0.15667	1.98E+05	NaN	NaN	NaN	NaN	314.88	0.23036
8.5169	6	0	0	NaN	NaN	0.49333	0.15	0.15	1.98E+05	NaN	NaN	NaN	NaN	348.53	0.22987
8.9507	6	0	0	NaN	NaN	0.49333	0.14333	0.15333	1.98E+05	NaN	NaN	NaN	NaN	1162.8	0.068456
8.9219	6	0	0	NaN	NaN	0.49333	0.15333	0.15	1.98E+05	NaN	NaN	NaN	NaN	1025.1	0.077106
8.8904	6	0	0	NaN	NaN	0.49	0.15	0.14667	1.98E+05	NaN	NaN	NaN	NaN	834.22	0.096471
8.971	6	0	0	NaN	NaN	0.48333	0.15667	0.15	1.98E+05	NaN	NaN	NaN	NaN	3992.6	-0.020631
9.0758	6	0	0	NaN	NaN	0.49333	0.14	0.16	1.98E+05	NaN	NaN	NaN	NaN	516.47	0.16603
9.2602	6	0	0	NaN	NaN	0.48	0.14667	0.15	1.98E+05	NaN	NaN	NaN	NaN	970.88	0.074709
8.5166	6	0	0	NaN	NaN	0.50333	0.15	0.15	1.98E+05	0.4264	1.5424	NaN	NaN	778.5	0.11057
9.2779	6	0	0	NaN	NaN	0.48333	0.15	0.15333	1.98E+05	-1.0565	-3.4692	-14.331	-10.338	244.43	0.3245
8.9061	6	0	0	NaN	NaN	0.5	0.15333	0.15667	1.98E+05	-2.5126	-6.2631	-15.514	-12.456	167.87	0.5233
9.3725	6	0	0	NaN	NaN	0.48333	0.15	0.15333	1.98E+05	-2.6861	-5.5089	-17.412	-13.242	157.31	0.45795
8.4876	6	0	0	99.534	0.84519	0.48333	0.15667	0.15	1.98E+05	0.18727	-2.8986	-17.058	-10.834	99.534	0.84519
9.172	6	0	0	66.913	1.2174	0.48333	0.15	0.14667	1.98E+05	-2.1135	-4.5115	-16.742	-12.247	66.913	1.2174
9.0254	6	0	0	60.09	1.3913	0.48333	0.15	0.14667	1.98E+05	-3.5442	-6.365	-17.491	-9.8459	60.09	1.3913
9.1434	6	0	0	48.567	1.6899	0.48	0.15	0.15333	1.98E+05	NaN	NaN	NaN	NaN	48.567	1.6899
9.0594	6	0	0	42.62	1.9903	0.49333	0.14667	0.15	1.98E+05	NaN	NaN	NaN	NaN	42.62	1.9903
9.2102	6	0	0	35.317	2.3545	0.48333	0.14667	0.15	1.98E+05	-7.1011	-11.487	-21.963	-15.64	35.317	2.3545
9.1188	6	0	0	30.157	2.6795	0.49333	0.14667	0.14667	1.98E+05	-7.4707	-8.0378	-22.424	-17.713	30.157	2.6795
8.9891	6	0	0	30.579	3.0316	0.49333	0.15	0.15	1.98E+05	NaN	NaN	NaN	NaN	30.579	3.0316
9.6281	6	0	0	28.621	2.7868	0.49333	0.14667	0.15	1.98E+05	-8.9546	-11.654	-23.67	-18.318	28.621	2.7868
8.931	6	0	0	28.051	3.1021	0.49667	0.15333	0.14667	1.98E+05	NaN	NaN	NaN	NaN	28.051	3.1021
9.3283	6	0	0	25.691	2.8786	0.48	0.14667	0.15333	1.98E+05	NaN	NaN	NaN	NaN	25.691	2.8786
8.5996	6	0	0	30.209	2.9244	0.49333	0.14667	0.15	1.98E+05	NaN	NaN	NaN	NaN	30.209	2.9244
9.399	6	0	0	29.19	2.7287	0.49333	0.14333	0.15333	1.98E+05	NaN	NaN	NaN	NaN	29.19	2.7287
8.9248	6	0	0	31.992	2.5891	0.50333	0.14667	0.15	1.98E+05	NaN	NaN	NaN	NaN	31.992	2.5891
9.1012	6	0	0	36.467	2.136	0.49333	0.15	0.15333	1.98E+05	NaN	NaN	NaN	NaN	36.467	2.136
8.8258	6	0	0	41.783	1.8558	0.5	0.14333	0.15333	1.98E+05	NaN	NaN	NaN	NaN	41.783	1.8558
8.8056	6	0	0	50.937	1.6569	0.50667	0.15	0.15333	1.98E+05	NaN	NaN	NaN	NaN	50.937	1.6569
9.1869	6	0	0	64.035	1.2668	0.48667	0.15	0.15	1.98E+05	NaN	NaN	NaN	NaN	64.035	1.2668
9.0067	6	0	0	74.614	1.1096	0.49333	0.15	0.15	1.98E+05	NaN	NaN	NaN	NaN	74.614	1.1096
9.0992	6	0	0	91.773	0.8855	0.49	0.15333	0.14667	1.98E+05	NaN	NaN	NaN	NaN	91.773	0.8855
9.0147	6	0	0	NaN	NaN	0.48333	0.15	0.15333	1.98E+05	NaN	NaN	NaN	NaN	140.32	0.57954
9.0177	6	0	0	NaN	NaN	0.5	0.14667	0.15667	1.98E+05	NaN	NaN	NaN	NaN	123.28	0.63824
8.8702	6	0	0	NaN	NaN	0.47333	0.15	0.15333	1.98E+05	NaN	NaN	NaN	NaN	163.27	0.49051
8.9491	6	0	0	NaN	NaN	0.48333	0.14667	0.15333	1.98E+05	NaN	NaN	NaN	NaN	158.31	0.47434
8.6656	6	0	0	NaN	NaN	0.49	0.14667	0.15333	1.98E+05	NaN	NaN	NaN	NaN	160.38	0.49006
8.8655	6	0	0	NaN	NaN	0.49667	0.14667	0.15333	1.98E+05	NaN	NaN	NaN	NaN	132.82	0.58856
8.8416	6	0	0	NaN	NaN	0.49333	0.15	0.15	1.98E+05	NaN	NaN	NaN	NaN	128.95	0.63473
9.0471	6	0	0	NaN	NaN	0.5	0.14667	0.15	1.98E+05	NaN	NaN	NaN	NaN	116.99	0.73129
9.2497	6	0	0	103.36	0.75626	0.50333	0.14333	0.15	1.98E+05	NaN	NaN	NaN	NaN	103.36	0.75626
8.841	6	0	0	97.599	0.84007	0.49667	0.15	0.15	1.98E+05	NaN	NaN	NaN	NaN	97.599	0.84007
9.0548	6	0	0	90.057	0.8978	0.49667	0.15	0.15	1.98E+05	NaN	NaN	NaN	NaN	90.057	0.8978
8.9918	6	0	0	88.116	1.0037	0.49667	0.15	0.14667	1.98E+05	NaN	NaN	NaN	NaN	88.116	1.0037
9.4041	6	0	0	86.13	0.96522	0.49667	0.15333	0.14667	1.98E+05	NaN	NaN	NaN	NaN	86.13	0.96522
9.1178	6	0	0	95.185	0.8934	0.5	0.15	0.14667	1.98E+05	NaN	NaN	NaN	NaN	95.185	0.8934
9.2216	6	0	0	101.12	0.79341	0.49333	0.15667	0.15	1.98E+05	NaN	NaN	NaN	NaN	101.12	0.79341
8.9569	6	0	0	85.584	0.90144	0.35333	0.14333	0.15	1.98E+05	NaN	NaN	NaN	NaN	85.584	0.90144
8.7834	6	0	0	86.235	0.8626	0.65333	0.15	0.15667	1.98E+05	NaN	NaN	NaN	NaN	86.235	0.8626
8.6247	6	0	0	88.375	0.89379	0.50333	0.15	0.15	1.98E+05	NaN	NaN	NaN	NaN	88.375	0.89379
8.8875	6	0	0	94.549	0.78732	0.51333	0.15667	0.15333	1.98E+05	NaN	NaN	NaN	NaN	94.549	0.78732
8.6279	6	0	0	NaN	NaN	0.48333	0.15667	0.15	1.98E+05	NaN	NaN	NaN	NaN	125.42	0.68568
9.2737	6	0	0	102.04	0.76681	0.49	0.14333	0.15667	1.98E+05	NaN	NaN	NaN	NaN	102.04	0.76681
8.8456	6	0	0	112.8	0.67425	0.48333	0.14667	0.15333	1.98E+05	NaN	NaN	NaN	NaN	112.8	0.67425
8.7208	6	0	0	NaN	NaN	0.46667	0.14333	0.15	1.98E+05	NaN	NaN	NaN	NaN	167.96	0.46323
8.8207	6	0	0	NaN	NaN	0.48	0.13333	0.15667	1.98E+05	NaN	NaN	NaN	NaN	199.21	0.38468
8.7541	6	0	0	NaN	NaN	0.49667	0.13667	0.15	1.98E+05	NaN	NaN	NaN	NaN	136.9	0.5691
8.8265	6	0	0	NaN	NaN	0.49333	0.13667	0.16	1.98E+05	NaN	NaN	NaN	NaN	268.98	0.27644
8.6231	6	0	0	NaN	NaN	0.5	0.14667	0.16	1.98E+05	NaN	NaN	NaN	NaN	224.76	0.35712
8.9591	6	0	0	NaN	NaN	0.50333	0.14667	0.15667	1.98E+05	NaN	NaN	NaN	NaN	297.63	0.25135
8.6492	6	0	0	NaN	NaN	0.50333	0.14667	0.15667	1.98E+05	NaN	NaN	NaN	NaN	822.57	0.10253
9.1834	6	0	0	NaN	NaN	0.5	0.15	0.15	1.98E+05	NaN	NaN	NaN	NaN	296.19	0.24107
8.4499	6	0	0	NaN	NaN	0.50667	0.15333	0.14667	1.98E+05	NaN	NaN	NaN	NaN	787.89	0.10622
9.1484	6	0	0	NaN	NaN	0.49667	0.15667	0.14	1.98E+05	NaN	NaN	NaN	NaN	323.08	0.2405
8.8149	6	0	0	NaN	NaN	0.49667	0.15333	0.15	1.98E+05	NaN	NaN	NaN	NaN	157.66	0.54926
9.3057	6	0	0	113.15	0.69026	0.50667	0.15	0.14667	1.98E+05	NaN	NaN	NaN	NaN	113.15	0.69026
8.8376	6	0	0	90.749	0.88908	0.50667	0.15333	0.15333	1.98E+05	NaN	NaN	NaN	NaN	90.749	0.88908
8.9824	6	0	0	60.758	1.308	0.48	0.15333	0.16	1.98E+05	0.27365	-3.1845	-8.7056	-7.5641	60.758	1.308
8.9146	6	0	0	46.999	1.6282	0.48333	0.15	0.15667	1.98E+05	NaN	NaN	NaN	NaN	46.999	1.6282
8.7479	6	0	0	38.825	1.9962	0.47	0.14333	0.15667	1.98E+05	NaN	NaN	NaN	NaN	38.825	1.9962
8.8037	6	0	0	31.591	2.3951	0.47	0.14333	0.16	1.98E+05	NaN	NaN	NaN	NaN	31.591	2.3951
8.6984	6	0	0	30.938	2.6029	0.45333	0.13667	0.15333	1.98E+05	NaN	NaN	NaN	NaN	30.938	2.6029
8.9737	6	0	0	28.442	2.8803	0.46	0.13333	0.15667	1.98E+05	NaN	NaN	NaN	NaN	28.442	2.8803
9.051	6	0	0	28.527	2.926	0.46	0.13	0.15667	1.98E+05	NaN	NaN	NaN	NaN	28.527	2.926
9.1362	6	0	0	26.802	3.0811	0.43333	0.13	0.15333	1.98E+05	NaN	NaN	NaN	NaN	26.802	3.0811
9.0872	6	0	0	28.816	3.0393	0.43	0.12333	0.14667	1.98E+05	NaN	NaN	NaN	NaN	28.816	3.0393
9.3585	6	0	0	29.222	2.9675	0.42667	0.12333	0.14667	1.98E+05	NaN	NaN	NaN	NaN	29.222	2.9675
9.3121	6	0	0	34.332	2.6512	0.45	0.12	0.14667	1.98E+05	NaN	NaN	NaN	NaN	34.332	2.6512
9.5405	6	0	0	39.362	2.1025	0.42667	0.12	0.14333	1.98E+05	NaN	NaN	NaN	NaN	39.362	2.1025
9.0972	6	0	0	46.326	1.9817	0.45	0.12333	0.13667	1.98E+05	NaN	NaN	NaN	NaN	46.326	1.9817
9.5814	6	0	0	48.415	1.7708	0.43333	0.12	0.13667	1.98E+05	NaN	NaN	NaN	NaN	48.415	1.7708
9.2593	6	0	0	55.954	1.6371	0.45	0.12	0.13333	1.98E+05	NaN	NaN	NaN	NaN	55.954	1.6371
9.5708	6	0	0	65.184	1.6234	0.43667	0.12333	0.12667	1.98E+05	NaN	NaN	NaN	NaN	65.184	1.6234
10.287	6	0	0	79.624	1.4188	0.44	0.12333	0.12	1.98E+05	NaN	NaN	NaN	NaN	79.624	1.4188
10.629	6	0	0	92.32	1.4718	0.44333	0.12	0.12333	1.98E+05	NaN	NaN	NaN	NaN	92.32	1.4718
11.656	6	0	0	90.195	1.6497	0.43333	0.12667	0.12333	1.98E+05	NaN	NaN	NaN	NaN	90.195	1.6497
12.198	6	0	0	88.879	1.4141	0.45333	0.11667	0.11667	1.98E+05	NaN	NaN	NaN	NaN	88.879	1.4141
11.211	6	0	0	83.488	1.5241	0.45667	0.12	0.12667	1.98E+05	NaN	NaN	NaN	NaN	83.488	1.5241
11.28	6	0	0	87.009	1.4855	0.45333	0.12333	0.12	1.98E+05	NaN	NaN	NaN	NaN	87.009	1.4855
11.369	6	0	0	66.592	1.759	0.46	0.12667	0.12	1.98E+05	NaN	NaN	NaN	NaN	66.592	1.759
10.823	6	0	0	79.705	1.6593	0.44667	0.12	0.12	1.98E+05	NaN	NaN	NaN	NaN	79.705	1.6593
11.5	6	0	0	95.172	1.4068	0.46	0.11333	0.11667	1.98E+05	NaN	NaN	NaN	NaN	95.172	1.4068
11.571	6	0	0	109.16	1.234	0.45333	0.12333	0.12	1.98E+05	NaN	NaN	NaN	NaN	109.16	1.234
11.606	6	0	0	102.67	1.5038	0.39333	0.12	0.12	1.98E+05	NaN	NaN	NaN	NaN	102.67	1.5038
12.425	6	0	0	98.356	1.5015	0.38333	0.12	0.11667	1.98E+05	NaN	NaN	NaN	NaN	98.356	1.5015
12.153	6	0	0	106.34	1.3133	0.44667	0.12333	0.12333	1.98E+05	NaN	NaN	NaN	NaN	106.34	1.3133
11.818	6	0	0	NaN	NaN	0.44667	0.11667	0.12	1.98E+05	NaN	NaN	NaN	NaN	137.15	1.0756
12.146	6	0	0	NaN	NaN	0.45333	0.11667	0.12	1.98E+05	NaN	NaN	NaN	NaN	159.57	0.88011
11.851	6	0	0	NaN	NaN	0.45333	0.12333	0.12	1.98E+05	NaN	NaN	NaN	NaN	162.25	0.83158
11.616	6	0	0	NaN	NaN	0.46333	0.12	0.12	1.98E+05	NaN	NaN	NaN	NaN	317.98	0.43247
11.727	6	0	0	NaN	NaN	0.45333	0.11667	0.11667	1.98E+05	NaN	NaN	NaN	NaN	283.43	0.44338
11.21	6	0	1	NaN	NaN	0.45333	0.12	0.11333	1.98E+05	NaN	NaN	NaN	NaN	288.56	0.48165
11.789	6	1	0	NaN	NaN	0.46	0.12667	0.12333	1.98E+05	NaN	NaN	NaN	NaN	298.8	0.48153
11.995	6	1	0	NaN	NaN	NaN	0.12	0.12	1.98E+05	NaN	NaN	NaN	NaN	415.55	0.34695
12.007	6	1	0	NaN	NaN	0.46	0.11667	0.12333	1.98E+05	NaN	NaN	NaN	NaN	996.15	0.16391
12.778	6	1	0	NaN	NaN	0.54333	0.11667	0.12333	1.98E+05	NaN	NaN	NaN	NaN	411.61	0.35105
12.021	6	1	0	NaN	NaN	0.45	0.12333	0.12	1.98E+05	NaN	NaN	NaN	NaN	187.88	0.77992
12.105	6	1	0	NaN	NaN	0.45333	0.12	0.12333	1.98E+05	NaN	NaN	-15.969	-13.876	145.39	0.90774
11.488	6	1	0	82.82	1.6284	0.44	0.13	0.12	1.98E+05	NaN	NaN	NaN	NaN	82.82	1.6284
11.613	6	1	0	60.347	2.3588	0.45333	0.13	0.11667	1.98E+05	NaN	NaN	NaN	NaN	60.347	2.3588
11.931	6	1	0	54.958	2.6275	0.46333	0.12333	0.12	1.98E+05	-1.5357	-6.0421	-23.898	-19.709	54.958	2.6275
12.017	6	1	0	39.887	3.1251	0.45333	0.13667	0.12333	1.98E+05	NaN	NaN	NaN	NaN	39.887	3.1251
11.165	6	1	0	34.08	4.1515	0.44333	0.13333	0.12	1.98E+05	NaN	NaN	NaN	NaN	34.08	4.1515
11.895	6	1	0	32.625	3.9754	0.45	0.13333	0.12333	1.98E+05	NaN	NaN	NaN	NaN	32.625	3.9754
11.388	6	1	1	30.852	4.4474	0.45333	0.12667	0.12	1.98E+05	-16.443	-18.21	-30.576	-24.143	30.852	4.4474
11.714	6	0	0	29.383	5.0856	0.45667	0.12667	0.12333	1.98E+05	NaN	NaN	NaN	NaN	29.383	5.0856
12.224	6	0	0	31.128	4.5111	0.46	0.13	0.12333	1.98E+05	-10.118	-13.086	-28.817	-26.409	31.128	4.5111
11.85	6	0	0	29.534	5.1225	0.45667	0.12667	0.13	1.98E+05	NaN	NaN	NaN	NaN	29.534	5.1225
12.3	6	0	0	31.419	4.2617	0.47	0.12667	0.12667	1.98E+05	NaN	NaN	NaN	NaN	31.419	4.2617
11.571	6	0	0	36.094	3.4931	0.48333	0.12333	0.12667	1.98E+05	NaN	NaN	NaN	NaN	36.094	3.4931
11.229	6	0	0	40.655	3.4328	0.46333	0.12333	0.13333	1.98E+05	NaN	NaN	NaN	NaN	40.655	3.4328
11.814	6	0	0	45.813	2.622	0.47	0.12667	0.13	1.98E+05	NaN	NaN	NaN	NaN	45.813	2.622
10.96	6	0	0	60.517	1.956	0.46	0.12667	0.13	1.98E+05	NaN	NaN	NaN	NaN	60.517	1.956
10.88	6	0	0	68.796	1.7877	NaN	0.12333	0.12667	1.98E+05	NaN	NaN	NaN	NaN	68.796	1.7877
11.09	6	0	0	81.756	1.369	0.48667	0.12	0.13333	1.98E+05	NaN	NaN	NaN	NaN	81.756	1.369
10.58	6	0	0	102.67	1.1968	0.47333	0.12333	0.13333	1.98E+05	NaN	NaN	NaN	NaN	102.67	1.1968
11.085	6	0	0	109.93	1.0384	0.45667	0.12333	0.13	1.98E+05	NaN	NaN	NaN	NaN	109.93	1.0384
10.684	6	0	0	NaN	NaN	0.45667	0.12333	0.13	1.98E+05	NaN	NaN	NaN	NaN	152.31	0.84381
11.336	6	0	0	NaN	NaN	0.47667	0.12667	0.12667	1.98E+05	NaN	NaN	NaN	NaN	177.21	0.70966
11.214	6	0	0	NaN	NaN	0.46	0.12333	0.13	1.98E+05	NaN	NaN	NaN	NaN	136.41	1.0134
11.757	6	0	0	NaN	NaN	0.46333	0.12667	0.13	1.98E+05	NaN	NaN	NaN	NaN	124.39	1.1326
11.869	6	0	0	NaN	NaN	0.48	NaN	0.22	1.98E+05	NaN	NaN	NaN	NaN	115.16	1.13
11.408	6	0	0	NaN	NaN	0.48333	0.13	0.12667	1.98E+05	NaN	NaN	NaN	NaN	115.27	1.3319
12.391	6	0	0	108.01	1.2444	0.47667	0.12667	0.12667	1.98E+05	NaN	NaN	NaN	NaN	108.01	1.2444
11.593	6	0	0	101.78	1.2855	0.48667	0.13667	0.13	1.98E+05	NaN	NaN	NaN	NaN	101.78	1.2855
11.438	6	0	0	106.13	1.3967	0.47667	0.13333	0.12667	1.98E+05	NaN	NaN	NaN	NaN	106.13	1.3967
12.175	6	0	0	96.335	1.2605	0.48333	0.13	0.12667	1.98E+05	NaN	NaN	NaN	NaN	96.335	1.2605
11.019	6	0	0	105.15	1.3224	0.49667	0.13	0.12667	1.98E+05	NaN	NaN	NaN	NaN	105.15	1.3224
11.792	6	0	0	96.787	1.2099	0.50333	0.14	0.12333	1.98E+05	NaN	NaN	NaN	NaN	96.787	1.2099
10.821	6	0	0	100.43	1.2123	0.50667	0.14333	0.13	1.98E+05	NaN	NaN	NaN	NaN	100.43	1.2123
11.034	6	0	0	110.45	0.99421	0.51333	0.14	0.13	1.98E+05	NaN	NaN	NaN	NaN	110.45	0.99421
10.479	6	0	0	104.32	1.0023	0.51667	0.14667	NaN	1.98E+05	NaN	NaN	NaN	NaN	104.32	1.0023
10.225	6	0	0	89.171	1.1721	0.52	0.15	0.13667	1.98E+05	NaN	NaN	NaN	NaN	89.171	1.1721
10.223	6	0	0	104.85	0.90859	0.52	0.16333	0.13333	1.98E+05	NaN	NaN	NaN	NaN	104.85	0.90859
9.7606	6	0	0	NaN	NaN	0.51667	0.18	0.14	1.98E+05	NaN	NaN	NaN	NaN	172.38	0.56425
9.8623	6	0	0	NaN	NaN	0.53333	0.16	0.14333	1.98E+05	NaN	NaN	NaN	NaN	167.7	0.54786
9.5852	6	0	0	NaN	NaN	0.54	0.15667	0.14333	1.98E+05	NaN	NaN	NaN	NaN	350.32	0.26992
9.7242	6	0	0	NaN	NaN	0.53667	0.18	0.15333	1.98E+05	NaN	NaN	NaN	NaN	212.41	0.43961
9.6632	6	0	0	NaN	NaN	0.54	0.16333	0.15667	1.98E+05	NaN	NaN	NaN	NaN	200.34	0.44313
9.4222	6	0	0	NaN	NaN	0.54667	0.17	0.15333	1.98E+05	NaN	NaN	NaN	NaN	163.42	0.47645
8.8239	6	0	0	NaN	NaN	0.55333	0.25	0.15667	1.98E+05	NaN	NaN	NaN	NaN	348.57	0.20437
8.4401	6	0	0	NaN	NaN	0.55	0.18	0.16667	1.98E+05	NaN	NaN	NaN	NaN	14746	0.0047283
8.3501	6	0	0	NaN	NaN	0.56333	0.17	0.17	1.98E+05	NaN	NaN	NaN	NaN	Inf	0
7.5031	6	0	0	NaN	NaN	0.56333	0.22	0.17	1.98E+05	NaN	NaN	NaN	NaN	Inf	0
7.3658	6	0	0	NaN	NaN	0.57667	0.19333	0.18333	1.98E+05	NaN	NaN	NaN	NaN	Inf	0
7.209	6	0	0	NaN	NaN	0.58	0.21333	0.17667	1.98E+05	NaN	NaN	NaN	NaN	Inf	0
7.2738	6	0	0	0	0	0.59333	0.21667	0.18333	1.98E+05	NaN	NaN	NaN	NaN	0	0
7.1068	6	0	0	0	0	0.62667	0.24333	0.18667	1.98E+05	NaN	NaN	NaN	NaN	0	0
7.2867	6	0	0	0	0	NaN	0.21333	0.18667	1.98E+05	NaN	NaN	NaN	NaN	0	0
7.0022	1	1	0	NaN	NaN	0.56667	0.22667	0.18333	1.93E+05	NaN	NaN	NaN	NaN	Inf	0
7.1546	1	1	0	NaN	NaN	0.55667	0.22667	0.18	1.93E+05	NaN	NaN	NaN	NaN	Inf	0
6.9988	1	1	0	NaN	NaN	0.56	0.21667	0.17667	1.93E+05	NaN	NaN	NaN	NaN	Inf	0
6.9485	1	1	0	NaN	NaN	0.54333	0.21667	0.18333	1.93E+05	NaN	NaN	NaN	NaN	Inf	0
7.5524	1	1	0	NaN	NaN	0.55667	0.21333	0.18	1.93E+05	NaN	NaN	NaN	NaN	329.2	0.18325
7.7669	1	1	0	NaN	NaN	0.53667	0.20333	0.17667	1.93E+05	NaN	NaN	NaN	NaN	234.81	0.23302
7.3971	1	1	0	NaN	NaN	0.54667	0.19333	0.17333	1.93E+05	NaN	NaN	NaN	NaN	339.03	0.14777
7.0779	1	1	0	NaN	NaN	0.53667	0.18667	0.16667	1.93E+05	NaN	NaN	NaN	NaN	270.32	0.20976
7.5301	1	1	0	NaN	NaN	0.54	0.17667	0.17	1.93E+05	NaN	NaN	NaN	NaN	291.33	0.21762
7.9624	1	1	0	NaN	NaN	0.54	0.18667	0.16667	1.93E+05	NaN	NaN	NaN	NaN	951.36	0.050956
6.9626	1	1	0	NaN	NaN	0.54333	0.17	0.16	1.93E+05	NaN	NaN	NaN	NaN	2103.4	-0.022049
6.8102	1	1	0	NaN	NaN	0.53667	0.17667	0.16333	1.93E+05	NaN	NaN	NaN	NaN	1112.5	0.04798
7.3059	1	1	0	NaN	NaN	0.54	0.17	0.16	1.93E+05	NaN	NaN	NaN	NaN	5379.4	0.010596
7.5497	1	1	0	NaN	NaN	0.53667	0.17333	0.15333	1.93E+05	NaN	NaN	NaN	NaN	365.65	0.21413
8.8485	1	1	0	NaN	NaN	0.52	0.16667	0.15333	1.93E+05	NaN	NaN	NaN	NaN	324.75	0.155
7.0948	1	1	0	NaN	NaN	0.54	0.16667	0.15333	1.93E+05	NaN	NaN	NaN	NaN	518.11	0.13009
8.2097	1	1	0	NaN	NaN	0.52333	0.16333	0.15333	1.93E+05	NaN	NaN	NaN	NaN	2996	0.023351
8.3641	1	1	0	NaN	NaN	0.51667	0.16667	0.15	1.93E+05	3.985	0.67562	NaN	NaN	1012.1	0.07408
8.659	1	1	0	NaN	NaN	0.51333	0.16333	0.15	1.93E+05	NaN	NaN	-14.304	-12.86	441.39	0.16378
8.5025	1	1	0	NaN	NaN	0.51667	0.16	0.14667	1.93E+05	-1.6247	-0.24586	-11.882	-10.302	168.06	0.47381
8.9236	1	1	0	NaN	NaN	0.52333	0.16667	0.14667	1.93E+05	-1.911	-5.6225	-17.618	-20.475	165.61	0.44236
8.559	1	1	0	88.87	0.9383	0.50667	0.16	0.15	1.93E+05	-5.7479	-6.2604	NaN	NaN	88.87	0.9383
9.1316	1	1	0	52.237	1.6302	0.51333	0.15333	0.14667	1.93E+05	NaN	NaN	NaN	NaN	52.237	1.6302
9.2279	1	1	0	44.257	1.8685	0.51	0.16	0.14667	1.93E+05	NaN	NaN	NaN	NaN	44.257	1.8685
9.0935	1	1	0	39.431	2.1514	0.50333	0.15667	0.15	1.93E+05	NaN	NaN	NaN	NaN	39.431	2.1514
9.2105	1	1	0	33.192	2.567	0.51667	0.15333	0.15	1.93E+05	-9.7913	-10.82	-18.44	-18.141	33.192	2.567
9.2306	1	1	0	27.982	3.0986	0.5	0.14667	0.15333	1.93E+05	-13.434	-17.02	-21.961	-17.472	27.982	3.0986
9.3116	1	1	0	25.039	3.2558	0.50333	0.15333	0.14	1.93E+05	-6.8082	-9.2182	-18.846	-18.621	25.039	3.2558
9.029	1	1	0	23.403	3.4935	0.51	0.15333	0.14333	1.93E+05	NaN	NaN	NaN	NaN	23.403	3.4935
9.042	1	1	0	23.597	3.4231	0.50333	0.15333	0.14333	1.93E+05	NaN	NaN	NaN	NaN	23.597	3.4231
8.9875	1	1	0	20.438	3.5816	0.5	0.15333	0.14333	1.93E+05	NaN	NaN	NaN	NaN	20.438	3.5816
8.5556	1	1	0	24.08	3.1242	0.50333	0.15333	0.14	1.93E+05	NaN	NaN	NaN	NaN	24.08	3.1242
8.6735	1	1	0	33.706	2.4998	0.49667	0.15667	0.14333	1.93E+05	NaN	NaN	NaN	NaN	33.706	2.4998
9.1792	1	1	0	36.687	2.1911	0.50667	0.15333	0.14333	1.93E+05	NaN	NaN	NaN	NaN	36.687	2.1911
8.9657	1	1	0	41.517	1.9691	0.50333	0.15667	0.14	1.93E+05	NaN	NaN	NaN	NaN	41.517	1.9691
9.0416	1	1	0	50.546	1.4518	0.58667	0.15667	0.14333	1.93E+05	NaN	NaN	NaN	NaN	50.546	1.4518
8.5663	1	1	0	61.024	1.1183	0.49	0.15667	0.13667	1.93E+05	NaN	NaN	NaN	NaN	61.024	1.1183
8.2609	1	1	0	86.212	0.91981	0.48333	0.15333	0.14	1.93E+05	NaN	NaN	NaN	NaN	86.212	0.91981
8.905	1	1	0	NaN	NaN	0.48667	0.15	0.13667	1.93E+05	NaN	NaN	NaN	NaN	135.01	0.65346
9.3927	1	1	0	NaN	NaN	0.48667	0.15333	0.14	1.93E+05	NaN	NaN	NaN	NaN	203.92	0.39213
8.9423	1	1	0	NaN	NaN	0.48333	0.15	0.14333	1.93E+05	NaN	NaN	NaN	NaN	450.67	0.19259
9.3163	1	1	0	NaN	NaN	0.49333	0.14333	0.14	1.93E+05	NaN	NaN	NaN	NaN	311.39	0.26674
9.1138	1	1	0	NaN	NaN	0.49333	0.15333	0.14	1.93E+05	NaN	NaN	NaN	NaN	146.53	0.54043
8.8989	1	1	0	NaN	NaN	0.5	0.15	0.14	1.93E+05	NaN	NaN	NaN	NaN	165.84	0.56665
9.694	1	1	0	NaN	NaN	0.48333	0.15333	0.13667	1.93E+05	NaN	NaN	NaN	NaN	146.45	0.57101
9.1446	1	1	0	NaN	NaN	0.49	0.14333	0.14	1.93E+05	NaN	NaN	NaN	NaN	116.47	0.80273
9.6692	1	1	0	NaN	NaN	0.5	0.14667	0.13667	1.93E+05	NaN	NaN	NaN	NaN	116.66	0.80004
9.6608	1	1	0	95.537	0.95441	0.49	0.15	0.14	1.93E+05	NaN	NaN	NaN	NaN	95.537	0.95441
9.5489	1	1	0	98.855	0.92481	0.40667	0.14333	0.13667	1.93E+05	NaN	NaN	NaN	NaN	98.855	0.92481
9.5615	1	1	0	89.826	0.98985	0.48667	0.14333	0.13667	1.93E+05	NaN	NaN	NaN	NaN	89.826	0.98985
9.4295	1	1	0	85.862	1.0412	0.49667	0.14333	0.13333	1.93E+05	NaN	NaN	NaN	NaN	85.862	1.0412
9.4552	1	1	0	85.261	1.0242	0.5	0.14	0.13667	1.93E+05	NaN	NaN	NaN	NaN	85.261	1.0242
9.3449	1	1	0	91.082	1.0044	0.5	0.14333	0.13333	1.93E+05	NaN	NaN	NaN	NaN	91.082	1.0044
9.5649	1	1	0	99.362	1.163	0.48667	0.15	0.13333	1.93E+05	NaN	NaN	NaN	NaN	99.362	1.163
10.75	1	1	0	84.396	0.98305	0.48667	0.14	0.13333	1.93E+05	NaN	NaN	NaN	NaN	84.396	0.98305
9.1086	1	1	0	93.827	1.091	0.48667	0.14333	0.13333	1.93E+05	NaN	NaN	NaN	NaN	93.827	1.091
10.118	1	1	0	100.08	0.94925	0.48667	0.14333	0.13	1.93E+05	NaN	NaN	NaN	NaN	100.08	0.94925
9.7469	1	1	0	110.62	1.001	0.49	0.14	0.13	1.93E+05	NaN	NaN	NaN	NaN	110.62	1.001
10.523	1	1	0	104.78	1.038	0.48667	0.14333	0.13333	1.93E+05	NaN	NaN	NaN	NaN	104.78	1.038
10.429	1	1	0	NaN	NaN	0.48	0.14333	0.13333	1.93E+05	NaN	NaN	NaN	NaN	135.75	0.74858
10.081	1	1	0	NaN	NaN	0.48667	0.14	0.13	1.93E+05	NaN	NaN	NaN	NaN	146.04	0.70316
10.134	1	1	0	NaN	NaN	0.48	0.13333	0.13333	1.93E+05	NaN	NaN	NaN	NaN	149.33	0.69169
10.163	1	1	0	NaN	NaN	0.48333	0.14	0.13	1.93E+05	NaN	NaN	NaN	NaN	150.08	0.76901
10.743	1	1	0	NaN	NaN	0.48	0.13667	0.13667	1.93E+05	NaN	NaN	NaN	NaN	156.17	0.70762
10.512	1	1	0	NaN	NaN	0.48667	0.13333	0.13333	1.93E+05	NaN	NaN	NaN	NaN	152.85	0.76894
10.841	1	1	0	NaN	NaN	0.47667	0.13333	0.13333	1.93E+05	NaN	NaN	NaN	NaN	249.16	0.44386
10.516	1	1	0	NaN	NaN	0.49	0.13333	0.13333	1.93E+05	NaN	NaN	NaN	NaN	292.55	0.35939
10.254	1	1	0	NaN	NaN	0.48	0.14	0.13667	1.93E+05	NaN	NaN	NaN	NaN	970.61	0.10214
9.9569	1	1	0	NaN	NaN	0.47333	0.13667	0.13667	1.93E+05	NaN	NaN	NaN	NaN	447.04	0.24821
10.534	1	1	0	NaN	NaN	0.48667	0.13333	0.13667	1.93E+05	NaN	NaN	NaN	NaN	209.97	0.46933
9.9271	1	1	0	NaN	NaN	0.48	0.13333	0.13333	1.93E+05	NaN	NaN	NaN	NaN	156.26	0.65534
10.119	1	1	0	95.848	1.0762	0.48333	0.13667	0.13667	1.93E+05	NaN	NaN	NaN	NaN	95.848	1.0762
10.156	1	1	0	68.901	1.4816	0.49667	0.13333	0.13	1.93E+05	NaN	NaN	NaN	NaN	68.901	1.4816
10.104	1	1	0	66.149	1.5849	0.48	0.13667	0.13667	1.93E+05	NaN	NaN	NaN	NaN	66.149	1.5849
10.239	1	1	0	66.156	1.5795	0.47667	0.13667	0.13667	1.93E+05	NaN	NaN	NaN	NaN	66.156	1.5795
10.222	1	1	0	49.677	2.4537	0.48333	0.14	0.13333	1.93E+05	NaN	NaN	NaN	NaN	49.677	2.4537
11.041	1	1	0	30.811	2.768	0.49667	0.14	0.14	1.93E+05	NaN	NaN	NaN	NaN	30.811	2.768
9.2351	1	1	0	27.754	3.1411	0.48667	0.13333	0.13	1.93E+05	NaN	NaN	NaN	NaN	27.754	3.1411
9.337	1	1	0	31.048	3.0332	0.49333	0.13667	0.13667	1.93E+05	NaN	NaN	NaN	NaN	31.048	3.0332
9.7044	1	1	0	30.604	3.3943	0.49333	0.14	0.14	1.93E+05	NaN	NaN	NaN	NaN	30.604	3.3943
10.192	1	1	0	30.075	3.1792	0.49	0.14333	0.13333	1.93E+05	NaN	NaN	NaN	NaN	30.075	3.1792
9.7782	1	1	0	30.487	2.8619	0.49333	0.14	0.13333	1.93E+05	NaN	NaN	NaN	NaN	30.487	2.8619
9.3409	1	1	0	35.804	2.2822	0.49	0.14	0.13667	1.93E+05	NaN	NaN	NaN	NaN	35.804	2.2822
9.0395	1	1	0	37.372	2.2465	0.57333	0.14	0.13667	1.93E+05	NaN	NaN	NaN	NaN	37.372	2.2465
9.1626	1	1	0	40.334	2.2786	0.48667	0.14667	0.13667	1.93E+05	NaN	NaN	NaN	NaN	40.334	2.2786
9.5867	1	1	0	48.547	1.8323	0.47667	0.13667	0.13333	1.93E+05	NaN	NaN	NaN	NaN	48.547	1.8323
9.4316	1	1	0	71.695	1.1908	0.48	0.14667	0.13333	1.93E+05	NaN	NaN	NaN	NaN	71.695	1.1908
9.2397	1	1	0	69.786	1.1465	0.48667	0.14333	0.13667	1.93E+05	NaN	NaN	NaN	NaN	69.786	1.1465
8.9449	1	1	0	63.754	1.4516	0.48333	0.14667	0.13333	1.93E+05	NaN	NaN	NaN	NaN	63.754	1.4516
9.62	1	1	0	75.047	1.3157	0.48	0.14667	0.13667	1.93E+05	NaN	NaN	NaN	NaN	75.047	1.3157
9.9368	1	1	0	85.652	1.0727	0.48	0.14333	0.13333	1.93E+05	NaN	NaN	NaN	NaN	85.652	1.0727
9.5853	1	1	0	94.61	1.007	0.48667	0.14333	0.13333	1.93E+05	NaN	NaN	NaN	NaN	94.61	1.007
9.7606	1	1	0	93.193	1.2631	0.49333	0.14	0.12667	1.93E+05	NaN	NaN	NaN	NaN	93.193	1.2631
10.849	1	1	0	84.362	1.2	0.49	0.14333	0.13667	1.93E+05	NaN	NaN	NaN	NaN	84.362	1.2
10.062	1	1	0	87.442	1.4933	0.48667	0.14	0.12667	1.93E+05	NaN	NaN	NaN	NaN	87.442	1.4933
11.427	1	1	0	79.295	1.3151	0.49667	0.13667	0.13	1.93E+05	NaN	NaN	NaN	NaN	79.295	1.3151
10.212	1	1	0	81.712	1.3716	0.45667	0.14	0.13333	1.93E+05	NaN	NaN	NaN	NaN	81.712	1.3716
10.586	1	1	0	79.051	1.2658	0.44667	0.11667	0.13667	1.93E+05	NaN	NaN	NaN	NaN	79.051	1.2658
10.003	1	1	0	105.04	1.1236	0.48333	0.13667	0.13333	1.93E+05	NaN	NaN	NaN	NaN	105.04	1.1236
10.864	1	1	0	99.041	1.0612	0.48667	0.13667	0.13333	1.93E+05	NaN	NaN	NaN	NaN	99.041	1.0612
10.252	1	1	0	98.156	1.1467	0.47667	0.14	0.13	1.93E+05	NaN	NaN	NaN	NaN	98.156	1.1467
10.609	1	1	0	114	1.0326	0.39333	0.13667	0.13	1.93E+05	NaN	NaN	NaN	NaN	114	1.0326
10.85	1	1	0	NaN	NaN	0.48	0.14333	0.13	1.93E+05	NaN	NaN	NaN	NaN	124.51	0.81589
10.079	1	1	0	NaN	NaN	0.48667	0.13667	0.13	1.93E+05	NaN	NaN	NaN	NaN	156.77	0.78633
11.103	1	1	0	NaN	NaN	0.48667	0.13667	0.13667	1.93E+05	NaN	NaN	NaN	NaN	157.66	0.59583
9.6921	1	1	0	NaN	NaN	0.48333	0.14	0.13	1.93E+05	NaN	NaN	NaN	NaN	178.57	0.60205
10.369	1	1	0	NaN	NaN	0.47333	0.13333	0.13	1.93E+05	NaN	NaN	NaN	NaN	228.24	0.47638
10.427	1	1	0	NaN	NaN	0.49	0.13333	0.13333	1.93E+05	NaN	NaN	NaN	NaN	292.28	0.38879
10.66	1	1	0	NaN	NaN	0.48333	0.13333	0.13	1.93E+05	NaN	NaN	NaN	NaN	290.09	0.38644
10.588	1	1	0	NaN	NaN	0.47333	0.13667	0.13	1.93E+05	NaN	NaN	NaN	NaN	342.72	0.30968
10.302	1	1	0	NaN	NaN	0.49	0.13667	0.13	1.93E+05	NaN	NaN	NaN	NaN	498.49	0.24028
10.944	1	1	0	NaN	NaN	0.47667	0.13333	0.13	1.93E+05	NaN	NaN	NaN	NaN	576.38	0.18792
10.407	1	1	0	NaN	NaN	0.48	0.13333	0.13	1.93E+05	NaN	NaN	NaN	NaN	475.37	0.26229
11.166	1	1	0	NaN	NaN	0.48333	0.13	0.13	1.93E+05	NaN	NaN	NaN	NaN	334.29	0.33123
10.523	1	1	0	NaN	NaN	0.47667	0.13	0.13	1.93E+05	NaN	NaN	NaN	NaN	355.89	0.3239
10.737	1	1	0	NaN	NaN	0.48333	0.13	0.13	1.93E+05	NaN	NaN	NaN	NaN	231.57	0.54176
11.201	1	1	0	NaN	NaN	0.48333	0.13333	0.13	1.93E+05	NaN	NaN	NaN	NaN	168.6	0.7546
11.279	1	1	0	104.6	1.0119	0.48	0.13333	0.13	1.93E+05	NaN	NaN	NaN	NaN	104.6	1.0119
10.288	1	1	0	92.552	1.2824	0.48667	0.13333	0.12667	1.93E+05	NaN	NaN	NaN	NaN	92.552	1.2824
10.894	1	1	0	65.32	1.7026	0.47667	0.13	0.13	1.93E+05	NaN	NaN	NaN	NaN	65.32	1.7026
10.546	1	1	0	47.544	2.478	0.47333	0.13333	0.13	1.93E+05	NaN	NaN	-19.812	-15.182	47.544	2.478
10.854	1	1	0	42.664	2.8511	0.47667	0.13	0.13	1.93E+05	NaN	NaN	NaN	NaN	42.664	2.8511
11.029	1	1	0	34.478	3.3219	0.48333	0.12667	0.13333	1.93E+05	NaN	NaN	NaN	NaN	34.478	3.3219
10.702	1	1	1	32.66	3.629	0.47333	0.12667	0.13	1.93E+05	NaN	NaN	NaN	NaN	32.66	3.629
10.887	1	0	0	31.512	3.7911	0.47667	0.13333	0.13	1.93E+05	NaN	NaN	NaN	NaN	31.512	3.7911
10.93	1	0	0	31.479	4.2099	0.48333	0.13333	0.13	1.93E+05	-11.19	-7.3539	NaN	NaN	31.479	4.2099
11.512	1	0	0	29.024	4.247	0.48	0.13333	0.13333	1.93E+05	-10.109	-12.364	NaN	NaN	29.024	4.247
11.102	1	0	0	29.767	3.622	0.47667	0.13	0.13	1.93E+05	NaN	NaN	NaN	NaN	29.767	3.622
10.384	1	0	0	32.407	3.5504	0.47667	0.13	0.13333	1.93E+05	NaN	NaN	NaN	NaN	32.407	3.5504
10.727	1	0	0	35.168	2.7642	0.57	0.13667	0.13333	1.93E+05	NaN	NaN	NaN	NaN	35.168	2.7642
9.8596	1	0	0	41.431	2.5409	0.46667	0.13333	0.13667	1.93E+05	NaN	NaN	NaN	NaN	41.431	2.5409
10.26	1	0	0	43.287	2.4809	0.46	0.13	0.13333	1.93E+05	NaN	NaN	NaN	NaN	43.287	2.4809
10.363	1	0	0	54.524	2.1818	0.47333	0.13	0.13	1.93E+05	NaN	NaN	NaN	NaN	54.524	2.1818
10.907	1	0	0	62.662	1.9774	0.47667	0.13333	0.13333	1.93E+05	NaN	NaN	NaN	NaN	62.662	1.9774
11.131	1	0	0	74.625	1.7545	0.46	0.13667	0.13333	1.93E+05	NaN	NaN	NaN	NaN	74.625	1.7545
11.442	1	0	0	90.854	1.2945	0.45667	0.13667	0.13	1.93E+05	NaN	NaN	NaN	NaN	90.854	1.2945
10.845	1	0	0	NaN	NaN	0.46667	0.13333	0.13333	1.93E+05	NaN	NaN	NaN	NaN	118.97	0.91749
10.448	1	0	0	102.93	0.94277	0.48	0.13667	0.13333	1.93E+05	NaN	NaN	NaN	NaN	102.93	0.94277
9.851	1	0	0	NaN	NaN	0.48	0.13333	0.13333	1.93E+05	NaN	NaN	NaN	NaN	115.03	0.89708
10.158	1	0	0	90.014	0.88915	0.47	0.13667	0.13333	1.93E+05	NaN	NaN	NaN	NaN	90.014	0.88915
8.9463	1	0	0	NaN	NaN	0.47333	0.13667	0.13333	1.93E+05	NaN	NaN	NaN	NaN	131.72	1.0322
11.66	1	0	0	NaN	NaN	0.47	0.14	0.22667	1.93E+05	NaN	NaN	NaN	NaN	138.39	0.79172
10.467	1	0	0	NaN	NaN	0.47333	0.13667	0.13667	1.93E+05	NaN	NaN	NaN	NaN	134.69	0.77359
10.208	1	0	0	NaN	NaN	0.48333	0.13333	0.13333	1.93E+05	NaN	NaN	NaN	NaN	152.12	0.72837
10.526	1	0	0	NaN	NaN	0.48	0.13667	0.13667	1.93E+05	NaN	NaN	NaN	NaN	146.15	0.7209
10.265	1	0	0	NaN	NaN	0.48667	0.13333	0.13667	1.93E+05	NaN	NaN	NaN	NaN	115.01	0.87028
10.005	1	0	0	103.26	0.94063	0.48667	0.13667	0.13667	1.93E+05	NaN	NaN	NaN	NaN	103.26	0.94063
9.8555	1	0	0	94.335	0.95884	0.49333	0.13333	0.14333	1.93E+05	NaN	NaN	NaN	NaN	94.335	0.95884
9.5107	1	0	0	84.737	1.0568	0.48333	0.13667	0.15	1.93E+05	NaN	NaN	NaN	NaN	84.737	1.0568
9.4632	1	0	0	99.687	0.90012	0.48667	0.13667	0.14333	1.93E+05	NaN	NaN	NaN	NaN	99.687	0.90012
9.4726	1	0	0	98.471	0.93131	0.49	0.13667	0.14333	1.93E+05	NaN	NaN	NaN	NaN	98.471	0.93131
9.5764	1	0	0	95.887	0.89381	0.48333	0.13333	0.14667	1.93E+05	NaN	NaN	NaN	NaN	95.887	0.89381
9.2577	1	0	0	NaN	NaN	0.48333	0.14	0.14667	1.93E+05	NaN	NaN	NaN	NaN	119.63	0.7329
9.3636	1	0	0	90.71	0.88958	0.48	0.14	0.15667	1.93E+05	NaN	NaN	NaN	NaN	90.71	0.88958
8.983	1	0	0	105.32	0.71014	0.48333	0.13667	0.15333	1.93E+05	NaN	NaN	NaN	NaN	105.32	0.71014
8.6484	1	0	0	NaN	NaN	0.48667	0.13667	0.15333	1.93E+05	NaN	NaN	NaN	NaN	141.75	0.53855
8.7373	1	0	0	NaN	NaN	0.48667	0.14333	0.15333	1.93E+05	NaN	NaN	NaN	NaN	146.24	0.51878
8.7101	1	0	0	NaN	NaN	0.49	0.14333	0.15333	1.93E+05	NaN	NaN	NaN	NaN	147.98	0.38748
7.5723	1	0	0	NaN	NaN	0.5	0.14333	0.14667	1.93E+05	NaN	NaN	NaN	NaN	248.58	0.27384
8.2506	1	0	0	NaN	NaN	0.49333	0.14667	0.15667	1.93E+05	NaN	NaN	NaN	NaN	222.93	0.23274
7.2032	1	0	0	NaN	NaN	0.50333	0.14667	0.16667	1.93E+05	NaN	NaN	NaN	NaN	186.8	0.28227
7.2614	1	0	0	NaN	NaN	0.50667	0.15	0.17333	1.93E+05	NaN	NaN	NaN	NaN	Inf	0
7.3527	1	0	0	NaN	NaN	0.50667	0.15	0.17	1.93E+05	NaN	NaN	NaN	NaN	Inf	0
7.0369	1	0	0	NaN	NaN	0.51	0.14667	0.16667	1.93E+05	NaN	NaN	NaN	NaN	Inf	0
7.1525	1	0	0	NaN	NaN	0.51	0.15	0.17	1.93E+05	NaN	NaN	NaN	NaN	Inf	0
7.3957	1	0	0	0	0	0.51333	0.15667	0.16667	1.93E+05	NaN	NaN	NaN	NaN	0	0
7.2764	1	0	0	0	0	0.51333	0.15333	0.17333	1.93E+05	NaN	NaN	NaN	NaN	0	0
6.6926	1	0	0	0	0	NaN	0.15667	0.17667	1.93E+05	NaN	NaN	NaN	NaN	0	0
6.6387	7	1	0	NaN	NaN	0.52667	0.18	0.19667	3.77E+05	NaN	NaN	NaN	NaN	Inf	0
7.1339	7	1	0	NaN	NaN	0.54667	0.18667	0.19	3.77E+05	NaN	NaN	NaN	NaN	Inf	0
7.2817	7	1	0	NaN	NaN	0.53	0.19	0.18667	3.77E+05	NaN	NaN	NaN	NaN	Inf	0
8.4419	7	1	0	NaN	NaN	0.55	0.16667	0.17667	3.77E+05	NaN	NaN	NaN	NaN	Inf	0
8.6781	7	1	0	99.942	0.85184	0.54333	0.19	0.17667	3.77E+05	NaN	NaN	NaN	NaN	99.942	0.85184
9.2268	7	1	0	NaN	NaN	0.53333	0.18333	0.18	3.77E+05	NaN	NaN	NaN	NaN	133.03	0.46798
7.8903	7	1	0	101.56	0.66612	0.53	0.17667	0.18667	3.77E+05	NaN	NaN	NaN	NaN	101.56	0.66612
8.2252	7	1	0	NaN	NaN	0.54333	0.17333	0.18	3.77E+05	NaN	NaN	NaN	NaN	143.68	0.41508
7.7227	7	1	0	NaN	NaN	0.53333	0.17667	0.18	3.77E+05	NaN	NaN	NaN	NaN	569.04	0.09442
7.33	7	1	0	105.62	0.5104	0.53667	0.18333	0.18	3.77E+05	NaN	NaN	NaN	NaN	105.62	0.5104
7.3423	7	1	0	NaN	NaN	0.53	0.18	0.18667	3.77E+05	NaN	NaN	NaN	NaN	324.12	0.19787
8.0085	7	1	0	NaN	NaN	0.53667	0.17	0.19	3.77E+05	NaN	NaN	NaN	NaN	307.3	0.17714
7.3781	7	1	0	NaN	NaN	0.51333	0.17	0.19	3.77E+05	NaN	NaN	NaN	NaN	121.66	0.58568
8.4414	7	1	0	NaN	NaN	0.52	0.16	0.18667	3.77E+05	NaN	NaN	NaN	NaN	182.72	0.41613
8.7199	7	1	0	NaN	NaN	0.52	0.17	0.18333	3.77E+05	NaN	NaN	NaN	NaN	3321.6	-0.022107
8.5692	7	1	0	NaN	NaN	0.52667	0.16333	0.18333	3.77E+05	NaN	NaN	NaN	NaN	520.49	0.13924
8.5131	7	1	0	NaN	NaN	0.51333	0.16333	0.18333	3.77E+05	NaN	NaN	NaN	NaN	851.87	-0.080756
8.2942	7	1	0	NaN	NaN	0.51333	0.16667	0.18	3.77E+05	NaN	NaN	NaN	NaN	3109	-0.027796
9.2961	7	1	0	NaN	NaN	0.51667	0.16	0.17667	3.77E+05	NaN	NaN	NaN	NaN	1814.4	0.045161
9.0521	7	1	0	NaN	NaN	0.51	0.16333	0.17667	3.77E+05	NaN	NaN	NaN	NaN	470.47	-0.15397
8.5112	7	1	0	NaN	NaN	0.51	0.16	0.17333	3.77E+05	NaN	NaN	NaN	NaN	439.19	-0.15816
8.3344	7	1	0	NaN	NaN	0.5	0.16	0.17	3.77E+05	NaN	NaN	NaN	NaN	865.75	-0.086616
8.6596	7	1	0	NaN	NaN	0.50667	0.16	0.18	3.77E+05	NaN	NaN	NaN	NaN	3664.9	-0.020346
8.6352	7	1	0	NaN	NaN	0.62	0.15667	0.17333	3.77E+05	NaN	NaN	0.31808	-0.8799	344.17	-0.21995
8.7005	7	1	0	NaN	NaN	0.5	0.15333	0.16667	3.77E+05	NaN	NaN	-3.1332	-4.4702	322.91	0.24024
8.8077	7	1	0	NaN	NaN	0.48	0.15333	0.16333	3.77E+05	11.175	13.138	NaN	NaN	192.61	0.42864
9.0862	7	1	0	NaN	NaN	0.49667	0.15667	0.17	3.77E+05	NaN	NaN	NaN	NaN	174.9	0.58443
10.11	7	1	0	NaN	NaN	0.49333	0.15333	0.16333	3.77E+05	NaN	NaN	NaN	NaN	185.62	0.46353
9.2758	7	1	0	100.99	1.0067	0.5	0.15333	0.16333	3.77E+05	-1.4461	-4.7388	NaN	NaN	100.99	1.0067
10.083	7	1	0	66.25	1.4305	0.49	0.15	0.15667	3.77E+05	NaN	NaN	NaN	NaN	66.25	1.4305
9.735	7	1	0	44.6	1.9747	0.49333	0.15333	0.16	3.77E+05	NaN	NaN	NaN	NaN	44.6	1.9747
9.3847	7	1	0	41.523	2.383	0.49	0.15667	0.15667	3.77E+05	NaN	NaN	NaN	NaN	41.523	2.383
9.9473	7	1	1	41.786	2.2682	0.48667	0.15333	0.15	3.77E+05	NaN	NaN	NaN	NaN	41.786	2.2682
9.7355	7	0	0	35.819	2.4268	0.49667	0.14667	0.15	3.77E+05	NaN	NaN	-24.513	-21.827	35.819	2.4268
9.3234	7	0	0	39.24	2.475	0.49	0.15667	0.16	3.77E+05	-9.4407	-8.1049	-20.679	-17.353	39.24	2.475
9.855	7	0	0	46.858	2.1722	0.49667	0.15	0.15333	3.77E+05	-5.8355	-3.1829	-22.479	-18.122	46.858	2.1722
10.089	7	0	0	45.851	2.527	0.48667	0.14667	0.14667	3.77E+05	-7.944	-4.7248	NaN	NaN	45.851	2.527
10.764	7	0	0	32.706	3.1117	0.49333	0.14	0.15667	3.77E+05	-8.1239	-8.3545	NaN	NaN	32.706	3.1117
10.088	7	0	0	34.036	2.9251	0.49667	0.14667	0.15	3.77E+05	NaN	NaN	NaN	NaN	34.036	2.9251
9.9779	7	0	0	32.655	2.9653	0.50667	0.15	0.15333	3.77E+05	NaN	NaN	NaN	NaN	32.655	2.9653
9.8403	7	0	0	37.128	2.7501	0.49	0.15	0.15333	3.77E+05	NaN	NaN	NaN	NaN	37.128	2.7501
10.105	7	0	0	45.676	2.5043	0.5	0.14667	0.15	3.77E+05	NaN	NaN	NaN	NaN	45.676	2.5043
10.695	7	0	0	42.158	2.2085	0.5	0.15	0.15	3.77E+05	NaN	NaN	NaN	NaN	42.158	2.2085
9.6491	7	0	0	50.682	2.3562	0.49667	0.14667	0.15	3.77E+05	NaN	NaN	NaN	NaN	50.682	2.3562
10.928	7	0	0	50.478	2.0342	0.48667	0.14667	0.14667	3.77E+05	NaN	NaN	NaN	NaN	50.478	2.0342
10.133	7	0	0	48.83	2.1921	0.45667	0.14333	0.14667	3.77E+05	NaN	NaN	NaN	NaN	48.83	2.1921
10.346	7	0	0	48.743	2.0178	0.47667	0.11667	0.15333	3.77E+05	NaN	NaN	NaN	NaN	48.743	2.0178
9.9173	7	0	0	66.646	1.3862	0.48667	0.14667	0.15	3.77E+05	NaN	NaN	NaN	NaN	66.646	1.3862
9.6116	7	0	0	90.907	1.0245	0.49667	0.15	0.15333	3.77E+05	NaN	NaN	NaN	NaN	90.907	1.0245
9.6505	7	0	0	NaN	NaN	0.49333	0.15	0.15	3.77E+05	NaN	NaN	NaN	NaN	142.79	0.61338
9.3587	7	0	0	NaN	NaN	0.48667	0.15	0.14333	3.77E+05	NaN	NaN	NaN	NaN	118.78	0.74802
9.4259	7	0	0	96.926	0.82295	0.50333	0.15	0.15	3.77E+05	NaN	NaN	NaN	NaN	96.926	0.82295
8.9311	7	0	0	NaN	NaN	0.48667	0.15	0.14333	3.77E+05	NaN	NaN	NaN	NaN	142.22	0.63897
9.5327	7	0	0	93.358	0.84454	0.50333	0.15	0.14667	3.77E+05	NaN	NaN	NaN	NaN	93.358	0.84454
8.8795	7	0	0	NaN	NaN	0.5	0.15	0.14667	3.77E+05	NaN	NaN	NaN	NaN	118.94	0.74427
9.4089	7	0	0	103.56	0.74603	0.49667	0.15	0.14667	3.77E+05	NaN	NaN	NaN	NaN	103.56	0.74603
8.7895	7	0	0	NaN	NaN	0.50333	0.16	0.15	3.77E+05	NaN	NaN	NaN	NaN	170.12	0.4941
9.1681	7	0	0	NaN	NaN	0.50333	0.15667	0.15	3.77E+05	NaN	NaN	NaN	NaN	119.24	0.56914
8.2378	7	0	0	103.6	0.74852	0.50667	0.16	0.15333	3.77E+05	NaN	NaN	NaN	NaN	103.6	0.74852
8.8061	7	0	0	NaN	NaN	0.51	0.15333	0.15	3.77E+05	NaN	NaN	NaN	NaN	120.7	0.52844
7.9862	7	0	0	NaN	NaN	0.50333	0.15667	0.14667	3.77E+05	NaN	NaN	NaN	NaN	133.48	0.55114
8.5771	7	0	0	NaN	NaN	0.50667	0.16	0.15	3.77E+05	NaN	NaN	NaN	NaN	168.24	0.42604
8.4663	7	0	0	NaN	NaN	0.50667	0.16	0.14667	3.77E+05	NaN	NaN	NaN	NaN	163.67	0.48258
8.8873	7	0	0	NaN	NaN	0.5	0.16333	0.14667	3.77E+05	NaN	NaN	NaN	NaN	230.82	0.34865
8.9708	7	0	0	NaN	NaN	0.5	0.15667	0.15	3.77E+05	NaN	NaN	NaN	NaN	133.5	0.62548
9.138	7	0	0	NaN	NaN	0.5	0.15667	0.14667	3.77E+05	NaN	NaN	NaN	NaN	178.59	0.49798
9.4305	7	0	0	NaN	NaN	0.5	0.15667	0.15	3.77E+05	NaN	NaN	NaN	NaN	124.11	0.69512
9.2884	7	0	0	NaN	NaN	0.5	0.15	0.15	3.77E+05	NaN	NaN	NaN	NaN	115.55	0.7627
9.3879	7	0	0	105.24	0.82795	0.5	0.15333	0.15667	3.77E+05	NaN	NaN	NaN	NaN	105.24	0.82795
9.3347	7	0	0	106.36	0.80778	0.50667	0.15667	0.15333	3.77E+05	NaN	NaN	NaN	NaN	106.36	0.80778
9.2689	7	0	0	NaN	NaN	0.51	0.16	0.15	3.77E+05	NaN	NaN	NaN	NaN	120.14	0.67828
9.0271	7	0	0	NaN	NaN	0.50667	0.16	0.15667	3.77E+05	NaN	NaN	NaN	NaN	157.84	0.52855
9.1338	7	0	0	NaN	NaN	0.50333	0.15667	0.15333	3.77E+05	NaN	NaN	NaN	NaN	143.72	0.54949
8.8868	7	0	0	NaN	NaN	0.51	0.16	0.15	3.77E+05	NaN	NaN	NaN	NaN	132.85	0.60507
8.9656	7	0	0	NaN	NaN	0.50333	0.15667	0.15667	3.77E+05	NaN	NaN	NaN	NaN	297.9	0.24461
8.5364	7	0	0	NaN	NaN	0.49667	0.15667	0.15333	3.77E+05	NaN	NaN	NaN	NaN	163.96	0.49991
9.0535	7	0	0	NaN	NaN	0.50333	0.15667	0.14333	3.77E+05	NaN	NaN	NaN	NaN	216.38	0.34224
8.6055	7	0	0	NaN	NaN	0.51667	0.15333	0.14667	3.77E+05	NaN	NaN	NaN	NaN	167.13	0.49687
9.1127	7	0	0	NaN	NaN	0.5	0.16	0.15	3.77E+05	NaN	NaN	NaN	NaN	212.52	0.3396
8.4953	7	0	0	NaN	NaN	0.50667	0.16	0.14667	3.77E+05	NaN	NaN	NaN	NaN	179.8	0.46131
9.1074	7	0	0	NaN	NaN	0.49333	0.15667	0.15667	3.77E+05	NaN	NaN	NaN	NaN	164.82	0.44378
8.5524	7	0	0	NaN	NaN	0.5	0.15667	0.15667	3.77E+05	NaN	NaN	NaN	NaN	115.26	0.73187
9.1844	7	0	0	94.727	0.80915	0.5	0.15333	0.16	3.77E+05	NaN	NaN	NaN	NaN	94.727	0.80915
8.7549	7	0	0	77.145	1.0415	0.49667	0.15667	0.15	3.77E+05	NaN	NaN	NaN	NaN	77.145	1.0415
8.9637	7	0	0	56.188	1.3822	0.5	0.16	0.16333	3.77E+05	NaN	NaN	NaN	NaN	56.188	1.3822
8.8127	7	0	0	50.311	1.6507	0.50333	0.15	0.16	3.77E+05	NaN	NaN	NaN	NaN	50.311	1.6507
9.1131	7	0	0	42.966	1.8639	0.50333	0.15667	0.15667	3.77E+05	NaN	NaN	NaN	NaN	42.966	1.8639
8.949	7	0	0	37.929	2.178	0.49667	0.15333	0.16	3.77E+05	NaN	NaN	NaN	NaN	37.929	2.178
9.089	7	0	0	31.883	2.52	0.49	0.14667	0.15667	3.77E+05	NaN	NaN	NaN	NaN	31.883	2.52
8.9635	7	0	0	31.584	2.6507	0.48667	0.15	0.15333	3.77E+05	NaN	NaN	NaN	NaN	31.584	2.6507
9.1498	7	0	0	28.722	2.8935	0.52	0.15	0.15	3.77E+05	NaN	NaN	NaN	NaN	28.722	2.8935
9.1163	7	0	0	31.733	2.8156	0.48333	0.15	0.16	3.77E+05	NaN	NaN	NaN	NaN	31.733	2.8156
9.4523	7	0	0	32.224	2.5488	0.5	0.14667	0.15667	3.77E+05	NaN	NaN	NaN	NaN	32.224	2.5488
9.0628	7	0	0	34.918	2.4946	0.48667	0.15	0.15333	3.77E+05	NaN	NaN	NaN	NaN	34.918	2.4946
9.3331	7	0	0	34.219	2.5035	0.5	0.14333	0.14667	3.77E+05	NaN	NaN	NaN	NaN	34.219	2.5035
9.2557	7	0	0	42.747	2.1178	0.5	0.14667	0.14333	3.77E+05	NaN	NaN	NaN	NaN	42.747	2.1178
9.5146	7	0	0	44.614	1.9677	0.47667	0.14333	0.15333	3.77E+05	NaN	NaN	NaN	NaN	44.614	1.9677
9.3694	7	0	0	62.341	1.4582	0.48667	0.14333	0.14667	3.77E+05	NaN	NaN	NaN	NaN	62.341	1.4582
9.5346	7	0	0	84.861	1.0634	0.48667	0.14333	0.14667	3.77E+05	NaN	NaN	NaN	NaN	84.861	1.0634
9.4997	7	0	0	85.712	1.082	0.48	0.14333	0.14667	3.77E+05	NaN	NaN	NaN	NaN	85.712	1.082
9.63	7	0	0	103.34	0.9337	0.47667	0.14667	0.14333	3.77E+05	NaN	NaN	NaN	NaN	103.34	0.9337
9.8227	7	0	0	95.344	0.98888	0.49	0.14	0.14333	3.77E+05	NaN	NaN	NaN	NaN	95.344	0.98888
9.71	7	0	0	92.428	1.1097	0.48	0.14333	0.14333	3.77E+05	NaN	NaN	NaN	NaN	92.428	1.1097
10.128	7	0	0	99.531	0.96038	0.48667	0.14333	0.13667	3.77E+05	NaN	NaN	NaN	NaN	99.531	0.96038
9.7769	7	0	0	NaN	NaN	0.49333	0.14333	0.14	3.77E+05	NaN	NaN	NaN	NaN	124.63	0.84843
10.283	7	0	0	88.892	1.0845	0.48667	0.14667	0.13667	3.77E+05	NaN	NaN	NaN	NaN	88.892	1.0845
9.8184	7	0	0	101.61	1.1126	0.47667	0.14	0.14	3.77E+05	NaN	NaN	NaN	NaN	101.61	1.1126
10.632	7	0	0	99.649	0.98192	0.48333	0.14333	0.13667	3.77E+05	NaN	NaN	NaN	NaN	99.649	0.98192
9.8918	7	0	0	92.476	1.1747	0.47333	0.14	0.13667	3.77E+05	NaN	NaN	NaN	NaN	92.476	1.1747
10.423	7	0	0	99.819	1.0497	NaN	0.13667	0.13667	3.77E+05	NaN	NaN	NaN	NaN	99.819	1.0497
10.236	7	0	0	99.042	1.112	0.48333	0.13667	0.13333	3.77E+05	NaN	NaN	NaN	NaN	99.042	1.112
10.494	7	0	0	97.859	1.1129	0.47333	0.14	0.13667	3.77E+05	NaN	NaN	NaN	NaN	97.859	1.1129
10.436	7	0	0	110.92	0.96179	0.47667	0.14333	0.13667	3.77E+05	NaN	NaN	NaN	NaN	110.92	0.96179
10.329	7	0	0	NaN	NaN	0.47333	0.13667	0.13667	3.77E+05	NaN	NaN	NaN	NaN	122.25	0.95244
10.79	7	0	0	107.96	0.9222	0.4	0.13667	0.13667	3.77E+05	NaN	NaN	NaN	NaN	107.96	0.9222
9.9778	7	0	0	NaN	NaN	0.53667	0.13333	0.13	3.77E+05	NaN	NaN	NaN	NaN	145.13	0.89282
11.383	7	0	0	NaN	NaN	0.48	0.13667	0.13667	3.77E+05	NaN	NaN	NaN	NaN	129.65	0.81192
10.26	7	0	0	NaN	NaN	0.47	0.13	0.13667	3.77E+05	NaN	NaN	NaN	NaN	130.49	0.91995
10.956	7	0	0	NaN	NaN	0.46333	0.13667	0.13333	3.77E+05	NaN	NaN	NaN	NaN	167.56	0.65959
10.513	7	0	0	NaN	NaN	0.45667	0.13333	0.13667	3.77E+05	NaN	NaN	NaN	NaN	212.08	0.54707
10.771	7	0	0	NaN	NaN	0.47667	0.13333	0.13333	3.77E+05	NaN	NaN	NaN	NaN	290.66	0.41935
11.04	7	0	0	NaN	NaN	0.46333	0.13	0.13	3.77E+05	NaN	NaN	NaN	NaN	341.39	0.32314
10.503	7	0	0	NaN	NaN	0.48	0.13333	0.12667	3.77E+05	NaN	NaN	NaN	NaN	387.53	0.32156
11.163	7	0	0	NaN	NaN	0.45667	0.13	0.13	3.77E+05	NaN	NaN	NaN	NaN	355.24	0.3082
10.463	7	0	0	NaN	NaN	0.44667	0.13	0.13333	3.77E+05	NaN	NaN	NaN	NaN	462.65	0.25738
10.912	7	0	0	NaN	NaN	0.46667	0.13333	0.13333	3.77E+05	NaN	NaN	NaN	NaN	394.28	0.28155
10.536	7	0	0	NaN	NaN	0.46	0.13333	0.13333	3.77E+05	12.062	8.0705	0.11431	2.6409	471.27	0.23643
10.556	7	0	0	NaN	NaN	0.45333	0.13667	0.13333	3.77E+05	7.7331	4.392	-6.0724	-0.52024	206.81	0.55702
10.733	7	0	0	NaN	NaN	0.45667	0.13333	0.13667	3.77E+05	1.8294	4.216	-12.567	-9.9587	151.33	0.70946
10.362	7	0	0	NaN	NaN	0.44333	0.13333	0.13333	3.77E+05	0.17298	3.2934	NaN	NaN	123.57	0.92429
10.687	7	0	0	107.22	0.99674	0.46	0.13333	0.13	3.77E+05	-4.3618	-1.8489	-17.795	-10.428	107.22	0.99674
10.338	7	0	0	81.991	1.4327	0.44667	0.13	0.13333	3.77E+05	-2.8981	1.4606	-18.788	-12.816	81.991	1.4327
10.838	7	0	0	59.416	2.0692	0.45	0.13333	0.13	3.77E+05	-4.1513	1.0687	-18.967	-15.574	59.416	2.0692
11.088	7	0	0	47.268	2.5899	0.46333	0.13	0.13667	3.77E+05	-6.7676	-2.9754	-20.853	-14.891	47.268	2.5899
11.064	7	0	0	35.581	3.6299	0.47	0.13	0.13333	3.77E+05	-16.98	-13.692	-26.947	-19.954	35.581	3.6299
11.365	7	0	0	36.944	3.5378	0.47	0.13667	0.13667	3.77E+05	NaN	NaN	NaN	NaN	36.944	3.5378
11.432	7	0	0	35.645	3.932	0.48333	0.13333	0.13333	3.77E+05	NaN	NaN	-30.338	-20.886	35.645	3.932
11.839	7	0	0	30.472	4.1687	0.48333	0.13333	0.1	3.77E+05	NaN	NaN	NaN	NaN	30.472	4.1687
11.271	7	0	0	29.893	4.5857	0.47	0.13333	NaN	3.77E+05	NaN	NaN	NaN	NaN	29.893	4.5857
11.708	7	0	0	31.707	4.6968	0.48667	0.13667	0.13	3.77E+05	NaN	NaN	NaN	NaN	31.707	4.6968
12.203	7	0	0	28.142	4.3712	0.48	0.13333	0.13	3.77E+05	NaN	NaN	NaN	NaN	28.142	4.3712
11.091	7	0	0	29.23	4.1712	0.48667	0.13667	0.12333	3.77E+05	NaN	NaN	NaN	NaN	29.23	4.1712
11.042	7	0	0	34.904	3.7921	0.47667	0.14	0.12333	3.77E+05	NaN	NaN	NaN	NaN	34.904	3.7921
11.505	7	0	0	39.865	2.7696	0.48667	0.14333	0.13	3.77E+05	NaN	NaN	NaN	NaN	39.865	2.7696
10.508	7	0	0	64.171	1.7935	0.47	0.13667	0.12667	3.77E+05	NaN	NaN	NaN	NaN	64.171	1.7935
10.728	7	0	0	62.817	1.9799	0.48667	0.14	0.13333	3.77E+05	NaN	NaN	NaN	NaN	62.817	1.9799
11.152	7	0	0	68.835	1.8727	0.48	0.14333	0.14	3.77E+05	NaN	NaN	NaN	NaN	68.835	1.8727
11.354	7	0	0	103.12	1.211	0.47333	0.14667	0.13333	3.77E+05	NaN	NaN	NaN	NaN	103.12	1.211
11.175	7	0	0	NaN	NaN	0.49	0.14667	0.14	3.77E+05	NaN	NaN	NaN	NaN	130.4	0.95511
11.16	7	0	0	NaN	NaN	0.48667	0.14333	0.14	3.77E+05	NaN	NaN	NaN	NaN	139.65	1.0741
12.247	7	0	0	NaN	NaN	0.48667	0.14333	0.14	3.77E+05	NaN	NaN	NaN	NaN	164.86	0.70209
10.759	7	0	0	NaN	NaN	0.48	0.15	0.14	3.77E+05	NaN	NaN	NaN	NaN	156.19	0.89647
11.833	7	0	0	NaN	NaN	0.43333	0.14333	0.14	3.77E+05	NaN	NaN	NaN	NaN	182.27	0.66979
11.049	7	0	0	NaN	NaN	0.49667	0.14667	0.14	3.77E+05	NaN	NaN	NaN	NaN	142.73	0.85436
11.043	7	0	0	NaN	NaN	0.48333	0.15333	0.14	3.77E+05	NaN	NaN	NaN	NaN	131.69	1.0064
11.512	7	0	0	103.62	1.1857	0.49333	0.14667	0.14	3.77E+05	NaN	NaN	NaN	NaN	103.62	1.1857
11.084	7	0	0	NaN	NaN	0.49	0.14667	0.13667	3.77E+05	NaN	NaN	NaN	NaN	115.62	1.1877
11.719	7	0	0	107.05	1.0718	0.48	0.14667	0.13667	3.77E+05	NaN	NaN	NaN	NaN	107.05	1.0718
10.712	7	0	0	105.31	1.3585	0.49333	0.14333	0.14	3.77E+05	NaN	NaN	NaN	NaN	105.31	1.3585
11.961	7	0	0	85.902	1.3436	0.49	0.14333	0.14	3.77E+05	NaN	NaN	NaN	NaN	85.902	1.3436
10.743	7	0	0	93.947	1.3866	0.49333	0.14667	0.14	3.77E+05	NaN	NaN	NaN	NaN	93.947	1.3866
11.414	7	0	0	97.725	1.2314	0.49	0.14667	0.14333	3.77E+05	NaN	NaN	NaN	NaN	97.725	1.2314
10.97	7	0	0	98.677	1.1706	0.48333	0.14333	0.14	3.77E+05	NaN	NaN	NaN	NaN	98.677	1.1706
10.748	7	0	0	94.911	1.3248	0.5	0.14333	0.13333	3.77E+05	NaN	NaN	NaN	NaN	94.911	1.3248
11.214	7	0	0	111.52	0.97917	0.5	0.15	NaN	3.77E+05	NaN	NaN	NaN	NaN	111.52	0.97917
10.45	7	0	0	NaN	NaN	0.48667	0.15	0.14	3.77E+05	NaN	NaN	NaN	NaN	124.24	0.97306
10.995	7	0	0	NaN	NaN	0.49667	0.14667	0.14	3.77E+05	NaN	NaN	NaN	NaN	134.59	0.81845
10.496	7	0	0	NaN	NaN	0.49	0.14667	0.14667	3.77E+05	NaN	NaN	NaN	NaN	150.04	0.80901
11.017	7	0	0	NaN	NaN	0.49333	0.14667	0.14333	3.77E+05	NaN	NaN	NaN	NaN	178.95	0.61852
10.521	7	0	0	NaN	NaN	0.49	0.14667	0.14667	3.77E+05	NaN	NaN	NaN	NaN	279.42	0.42843
10.941	7	0	0	NaN	NaN	0.48333	0.14333	0.14667	3.77E+05	NaN	NaN	NaN	NaN	232.9	0.46318
10.386	7	0	0	NaN	NaN	0.48333	0.14667	0.14667	3.77E+05	NaN	NaN	NaN	NaN	363.23	0.28555
10.184	7	0	0	NaN	NaN	0.48333	0.14333	0.15	3.77E+05	NaN	NaN	NaN	NaN	501.94	0.218
10.46	7	0	0	NaN	NaN	0.48667	0.14333	0.14667	3.77E+05	NaN	NaN	NaN	NaN	412.5	0.25043
10.164	7	0	0	NaN	NaN	0.5	0.14667	0.14667	3.77E+05	NaN	NaN	NaN	NaN	205.34	0.48476
9.9769	7	0	0	NaN	NaN	0.47	0.14667	0.15	3.77E+05	NaN	NaN	NaN	NaN	216.95	0.47638
10.166	7	0	0	NaN	NaN	0.48333	0.14333	0.14667	3.77E+05	NaN	NaN	NaN	NaN	175.3	0.59846
10.243	7	0	0	103.95	1.0146	0.47333	0.14333	0.14667	3.77E+05	NaN	NaN	NaN	NaN	103.95	1.0146
10.27	7	0	0	81.811	1.3839	0.47667	0.14667	0.15	3.77E+05	NaN	NaN	NaN	NaN	81.811	1.3839
10.64	7	0	0	66.244	1.5885	0.49667	0.14	0.14667	3.77E+05	NaN	NaN	NaN	NaN	66.244	1.5885
10.258	7	0	0	62.391	1.8023	0.48	0.14333	0.14333	3.77E+05	NaN	NaN	NaN	NaN	62.391	1.8023
10.604	7	0	0	46.932	2.2334	0.49333	0.14	0.14333	3.77E+05	NaN	NaN	NaN	NaN	46.932	2.2334
10.238	7	0	0	37.854	2.92	0.49333	0.14	0.14333	3.77E+05	NaN	NaN	NaN	NaN	37.854	2.92
10.514	7	0	0	37.058	2.7867	0.47667	0.14333	0.14333	3.77E+05	NaN	NaN	NaN	NaN	37.058	2.7867
10.162	7	0	0	31.85	3.2232	0.46	0.14	0.14	3.77E+05	NaN	NaN	NaN	NaN	31.85	3.2232
10.132	7	0	0	30.218	3.3242	0.50667	0.12667	0.14	3.77E+05	NaN	NaN	NaN	NaN	30.218	3.3242
10.023	7	0	0	28.346	3.4387	0.47333	0.14333	0.14667	3.77E+05	NaN	NaN	NaN	NaN	28.346	3.4387
9.8727	7	0	0	33.833	3.2446	0.49	0.14333	0.14333	3.77E+05	NaN	NaN	NaN	NaN	33.833	3.2446
10.477	7	0	0	33.022	2.7758	0.48333	0.14333	0.14	3.77E+05	NaN	NaN	NaN	NaN	33.022	2.7758
9.5741	7	0	0	40.274	2.5614	0.47333	0.14	0.14	3.77E+05	NaN	NaN	NaN	NaN	40.274	2.5614
10.157	7	0	0	42.434	2.3518	0.47667	0.13667	0.14	3.77E+05	NaN	NaN	NaN	NaN	42.434	2.3518
9.9899	7	0	0	46.903	2.2342	0.47667	0.13667	0.13667	3.77E+05	NaN	NaN	NaN	NaN	46.903	2.2342
10.237	7	0	0	53.786	1.8316	0.48	0.13667	0.13667	3.77E+05	NaN	NaN	NaN	NaN	53.786	1.8316
9.9255	7	0	0	58.058	1.5577	0.46333	0.14	0.13333	3.77E+05	NaN	NaN	NaN	NaN	58.058	1.5577
9.5098	7	0	0	82.886	1.3026	0.47333	0.13333	0.13	3.77E+05	NaN	NaN	NaN	NaN	82.886	1.3026
10.391	7	0	0	88.183	1.0393	0.47333	0.13333	0.13667	3.77E+05	NaN	NaN	NaN	NaN	88.183	1.0393
9.5734	7	0	0	109.47	0.92417	0.47333	0.13333	0.14	3.77E+05	NaN	NaN	NaN	NaN	109.47	0.92417
10.058	7	0	0	114.23	0.84771	0.46667	0.14333	0.13333	3.77E+05	NaN	NaN	NaN	NaN	114.23	0.84771
9.8404	7	0	0	104.82	0.91478	0.46667	0.13333	0.13667	3.77E+05	NaN	NaN	NaN	NaN	104.82	0.91478
9.792	7	0	0	82.417	1.2167	0.46333	0.13667	0.13667	3.77E+05	NaN	NaN	NaN	NaN	82.417	1.2167
10.014	7	0	0	83.582	1.1739	0.46667	0.12667	0.13333	3.77E+05	NaN	NaN	NaN	NaN	83.582	1.1739
9.9055	7	0	0	108.52	0.90794	0.46	0.13333	0.13333	3.77E+05	NaN	NaN	NaN	NaN	108.52	0.90794
9.9263	7	0	0	101.34	0.98758	0.45333	0.12667	0.13	3.77E+05	NaN	NaN	NaN	NaN	101.34	0.98758
10.004	7	0	0	80.535	1.214	0.55	0.13	0.13333	3.77E+05	NaN	NaN	NaN	NaN	80.535	1.214
9.8877	7	0	0	81.788	1.3033	0.47	0.12667	0.13	3.77E+05	NaN	NaN	NaN	NaN	81.788	1.3033
10.324	7	0	0	98.612	1.1607	NaN	0.13	0.12333	3.77E+05	NaN	NaN	NaN	NaN	98.612	1.1607
10.698	7	0	0	84.204	1.1635	0.46	0.12333	0.12667	3.77E+05	NaN	NaN	NaN	NaN	84.204	1.1635
9.8983	7	0	0	99.846	1.2351	0.45333	0.12333	0.12667	3.77E+05	NaN	NaN	NaN	NaN	99.846	1.2351
11.105	7	0	0	NaN	NaN	0.45333	0.12333	0.12333	3.77E+05	NaN	NaN	NaN	NaN	115.3	1.0549
11.029	7	0	0	NaN	NaN	0.45	0.12	0.12333	3.77E+05	NaN	NaN	NaN	NaN	136.69	0.92611
11.251	7	0	0	NaN	NaN	0.45	0.11667	0.12667	3.77E+05	NaN	NaN	NaN	NaN	161.18	0.89845
12.034	7	0	0	NaN	NaN	0.44	0.12	0.12667	3.77E+05	NaN	NaN	NaN	NaN	118.49	1.101
11.422	7	0	0	NaN	NaN	0.44667	0.11667	0.11667	3.77E+05	NaN	NaN	NaN	NaN	158.46	0.96203
12.347	7	0	0	NaN	NaN	0.44667	0.12	0.12	3.77E+05	NaN	NaN	NaN	NaN	331.01	0.44587
12.149	7	0	0	NaN	NaN	0.43333	0.11667	0.12	3.77E+05	NaN	NaN	NaN	NaN	565.64	0.24386
11.745	7	0	0	NaN	NaN	0.44	0.11667	0.12333	3.77E+05	NaN	NaN	NaN	NaN	536.28	0.28956
12.461	7	0	0	NaN	NaN	0.43667	0.11667	0.12333	3.77E+05	NaN	NaN	NaN	NaN	439.28	0.31582
11.778	7	0	0	NaN	NaN	0.43333	0.12	0.12333	3.77E+05	NaN	NaN	NaN	NaN	312.38	0.44368
11.773	7	0	0	NaN	NaN	0.43667	0.12	0.12	3.77E+05	NaN	NaN	NaN	NaN	286.44	0.51997
12.204	7	0	0	NaN	NaN	NaN	0.12	0.12	3.77E+05	NaN	NaN	NaN	NaN	204.55	0.68616
11.847	7	0	0	NaN	NaN	0.42667	0.12667	0.12	3.77E+05	NaN	NaN	NaN	NaN	125.66	1.258
12.573	7	0	0	102.35	1.5222	0.43	0.12	0.11667	3.77E+05	NaN	NaN	-4.4639	-2.7679	102.35	1.5222
12.482	7	0	0	84.861	1.9657	0.44333	0.12333	0.11333	3.77E+05	5.2824	5.1541	-8.7244	-4.4463	84.861	1.9657
12.915	7	0	0	57.632	3.2615	0.43667	0.12667	0.12	3.77E+05	-1.4736	-1.5363	NaN	NaN	57.632	3.2615
13.71	7	0	0	45.504	3.8099	0.44333	0.12333	0.11333	3.77E+05	-6.0656	-4.1479	-19.018	-13.854	45.504	3.8099
13.167	7	0	0	35.55	4.3343	0.44	0.12667	0.11333	3.77E+05	NaN	NaN	NaN	NaN	35.55	4.3343
12.413	7	0	0	37.604	4.4367	0.44667	0.12667	0.11333	3.77E+05	NaN	NaN	NaN	NaN	37.604	4.4367
12.917	7	0	0	31.705	5.0007	0.45	0.12333	0.11667	3.77E+05	NaN	NaN	NaN	NaN	31.705	5.0007
12.592	7	0	0	29.278	5.2648	0.46333	0.13	0.12	3.77E+05	-15.138	-12.018	NaN	NaN	29.278	5.2648
12.415	7	0	0	30.328	5.6553	0.46333	0.12667	0.12333	3.77E+05	NaN	NaN	NaN	NaN	30.328	5.6553
13.096	7	0	0	31.245	5.595	0.48667	0.12667	0.11667	3.77E+05	NaN	NaN	NaN	NaN	31.245	5.595
13.222	7	0	0	31.309	4.8772	0.46	0.13	0.11333	3.77E+05	NaN	NaN	NaN	NaN	31.309	4.8772
12.357	7	0	0	34.627	4.6473	0.47	0.13	0.12	3.77E+05	NaN	NaN	NaN	NaN	34.627	4.6473
12.686	7	0	0	41.166	3.7687	0.47	0.13	0.12333	3.77E+05	NaN	NaN	NaN	NaN	41.166	3.7687
12.456	7	0	0	46.701	3.0005	0.47	0.12667	0.12	3.77E+05	NaN	NaN	NaN	NaN	46.701	3.0005
11.837	7	0	0	58.014	2.4927	0.46	0.13667	0.12333	3.77E+05	NaN	NaN	NaN	NaN	58.014	2.4927
12.025	7	0	0	56.697	2.3455	0.47333	0.13333	0.12	3.77E+05	NaN	NaN	NaN	NaN	56.697	2.3455
11.532	7	0	0	92.599	1.6213	0.46333	0.14	0.12333	3.77E+05	NaN	NaN	NaN	NaN	92.599	1.6213
12.253	7	0	0	106.03	1.6014	0.47333	0.13667	0.12333	3.77E+05	NaN	NaN	NaN	NaN	106.03	1.6014
13.031	7	0	0	NaN	NaN	0.47	0.13667	0.12333	3.77E+05	NaN	NaN	NaN	NaN	116.2	1.2779
12.186	7	0	0	NaN	NaN	0.48667	0.14	0.12333	3.77E+05	NaN	NaN	NaN	NaN	149.1	1.057
12.554	7	0	0	NaN	NaN	0.47667	0.14	0.13	3.77E+05	NaN	NaN	NaN	NaN	153.31	0.93716
11.986	7	0	0	NaN	NaN	0.47333	0.14333	0.13	3.77E+05	NaN	NaN	NaN	NaN	149.31	1.0047
12.248	7	0	0	NaN	NaN	0.48667	0.14	0.12667	3.77E+05	NaN	NaN	NaN	NaN	133.66	1.1306
12.293	7	0	0	NaN	NaN	0.49333	0.14	0.13333	3.77E+05	NaN	NaN	NaN	NaN	116.62	1.1163
11.41	7	0	0	106.05	1.4401	0.48667	0.14333	0.13	3.77E+05	NaN	NaN	NaN	NaN	106.05	1.4401
12.358	7	0	0	101.33	1.2631	0.48	0.14333	0.13333	3.77E+05	NaN	NaN	NaN	NaN	101.33	1.2631
11.313	7	0	0	91.223	1.3255	0.49667	0.14333	0.13	3.77E+05	NaN	NaN	NaN	NaN	91.223	1.3255
10.996	7	0	0	95.477	1.2997	0.49667	0.14333	0.13333	3.77E+05	NaN	NaN	NaN	NaN	95.477	1.2997
11.14	7	0	0	91.029	1.1742	0.49667	0.14333	0.13	3.77E+05	NaN	NaN	NaN	NaN	91.029	1.1742
10.338	7	0	0	81.743	1.4208	0.49333	0.15	0.13333	3.77E+05	NaN	NaN	NaN	NaN	81.743	1.4208
10.777	7	0	0	85.389	1.237	0.49	0.14667	0.13667	3.77E+05	NaN	NaN	NaN	NaN	85.389	1.237
10.278	7	0	0	94.023	1.1459	0.50333	0.14667	0.13667	3.77E+05	NaN	NaN	NaN	NaN	94.023	1.1459
10.38	7	0	0	109.26	0.93729	0.49333	0.14667	0.13667	3.77E+05	NaN	NaN	NaN	NaN	109.26	0.93729
10.12	7	0	0	NaN	NaN	0.49333	0.14667	0.13667	3.77E+05	NaN	NaN	NaN	NaN	122.15	0.87294
10.326	7	0	0	113.99	0.89868	0.49333	0.14667	0.14333	3.77E+05	NaN	NaN	NaN	NaN	113.99	0.89868
10.121	7	0	0	NaN	NaN	0.5	0.14667	0.13667	3.77E+05	NaN	NaN	NaN	NaN	135.59	0.74654
10.061	7	0	0	NaN	NaN	0.49	0.14333	0.14	3.77E+05	NaN	NaN	NaN	NaN	168.76	0.58244
9.9142	7	0	0	NaN	NaN	0.51333	0.14667	0.14333	3.77E+05	NaN	NaN	NaN	NaN	187.14	0.50216
9.6939	7	0	0	NaN	NaN	0.50333	0.14667	0.14667	3.77E+05	NaN	NaN	NaN	NaN	169.06	0.56956
9.8127	7	0	0	NaN	NaN	0.45	0.14667	0.14333	3.77E+05	NaN	NaN	NaN	NaN	249.32	0.35322
9.3842	7	0	0	NaN	NaN	0.51333	NaN	0.14333	3.77E+05	NaN	NaN	NaN	NaN	315.79	0.30228
9.7701	7	0	0	NaN	NaN	0.51	0.15333	0.14333	3.77E+05	NaN	NaN	NaN	NaN	446.95	0.21356
9.7699	7	0	0	NaN	NaN	0.51	0.15667	0.14333	3.77E+05	NaN	NaN	NaN	NaN	495.69	0.20344
10.042	7	0	0	NaN	NaN	0.52	0.16	0.14667	3.77E+05	NaN	NaN	NaN	NaN	278.47	0.31146
9.3131	7	0	0	NaN	NaN	0.53333	0.17	0.14333	3.77E+05	NaN	NaN	NaN	NaN	227.59	0.42618
9.8484	7	0	0	102.59	0.89724	0.52	0.17	0.15	3.77E+05	NaN	NaN	NaN	NaN	102.59	0.89724
9.594	7	0	0	88.095	1.0669	0.53333	0.16333	0.15	3.77E+05	NaN	NaN	NaN	NaN	88.095	1.0669
9.6947	7	0	0	68.108	1.3772	0.55	0.17	0.15	3.77E+05	NaN	NaN	NaN	NaN	68.108	1.3772
9.6849	7	0	0	59.359	1.5412	0.53667	0.17333	0.14333	3.77E+05	NaN	NaN	NaN	NaN	59.359	1.5412
9.5649	7	0	0	45.266	1.9316	0.54667	0.17667	0.14667	3.77E+05	NaN	NaN	NaN	NaN	45.266	1.9316
9.3506	7	0	0	37.798	2.3111	0.55667	0.18333	0.16	3.77E+05	NaN	NaN	NaN	NaN	37.798	2.3111
9.3463	7	0	0	34.253	2.4154	0.56667	0.19	0.16333	3.77E+05	NaN	NaN	NaN	NaN	34.253	2.4154
9.0959	7	0	0	31.878	2.6619	0.57	0.19	0.16333	3.77E+05	NaN	NaN	NaN	NaN	31.878	2.6619
9.2117	7	0	0	29.986	2.6722	0.58	0.20333	0.16667	3.77E+05	NaN	NaN	NaN	NaN	29.986	2.6722
8.9514	7	0	0	32.696	2.8831	0.58667	0.20667	0.16333	3.77E+05	NaN	NaN	NaN	NaN	32.696	2.8831
9.7091	7	0	0	35.887	2.0932	0.59667	0.20667	0.16667	3.77E+05	NaN	NaN	NaN	NaN	35.887	2.0932
8.6671	7	0	0	38.063	2.2604	0.56667	0.22333	0.17	3.77E+05	NaN	NaN	NaN	NaN	38.063	2.2604
9.2756	7	0	0	35.77	1.7231	0.62	0.21333	0.17333	3.77E+05	NaN	NaN	NaN	NaN	35.77	1.7231
7.8507	7	0	0	39.714	1.5437	0.64333	0.21333	0.18667	3.77E+05	NaN	NaN	NaN	NaN	39.714	1.5437
7.8298	7	0	0	NaN	NaN	0.65333	0.21333	0.19667	3.77E+05	NaN	NaN	NaN	NaN	Inf	0
7.4274	7	0	0	NaN	NaN	0.64667	0.16333	0.21	3.77E+05	NaN	NaN	NaN	NaN	Inf	0
7.2357	7	0	0	NaN	NaN	0.63	0.27333	0.20667	3.77E+05	NaN	NaN	NaN	NaN	Inf	0
6.6501	7	0	0	NaN	NaN	NaN	NaN	0.21	3.77E+05	NaN	NaN	NaN	NaN	Inf	0
6.4649	7	0	0	0	0	NaN	NaN	NaN	3.77E+05	NaN	NaN	NaN	NaN	0	0
7.1993	7	0	0	0	0	NaN	NaN	NaN	3.77E+05	NaN	NaN	NaN	NaN	0	0
7.0589	7	0	0	0	0	NaN	NaN	NaN	3.77E+05	NaN	NaN	NaN	NaN	0	0
7.4141	2	0	0	NaN	NaN	0.52333	0.18333	0.18	4.60E+05	NaN	NaN	NaN	NaN	Inf	0
8.5827	2	0	0	NaN	NaN	0.51667	0.18667	0.18333	4.60E+05	NaN	NaN	NaN	NaN	Inf	0
6.9859	2	0	0	NaN	NaN	0.52667	0.17333	0.17333	4.60E+05	NaN	NaN	NaN	NaN	Inf	0
7.3328	2	0	0	NaN	NaN	0.53	0.18333	0.19333	4.60E+05	NaN	NaN	NaN	NaN	Inf	0
8.301	2	0	0	50.957	0.94386	0.50333	0.16667	0.18667	4.60E+05	NaN	NaN	NaN	NaN	50.957	0.94386
6.9351	2	0	0	45.563	1.0885	0.54	0.18	0.18667	4.60E+05	NaN	NaN	NaN	NaN	45.563	1.0885
7.0424	2	0	0	34.203	1.417	0.49667	0.18	0.27333	4.60E+05	NaN	NaN	NaN	NaN	34.203	1.417
6.9617	2	0	0	29.823	1.3092	0.51333	0.17667	0.17667	4.60E+05	NaN	NaN	NaN	NaN	29.823	1.3092
6.2485	2	0	0	28.465	1.8098	0.50667	0.17667	0.19	4.60E+05	NaN	NaN	NaN	NaN	28.465	1.8098
7.1774	2	0	0	24.587	1.7264	0.52667	0.17	0.18	4.60E+05	NaN	NaN	NaN	NaN	24.587	1.7264
6.5151	2	0	0	26.564	1.5311	0.51333	0.17	0.18	4.60E+05	NaN	NaN	NaN	NaN	26.564	1.5311
6.3775	2	0	0	27.187	1.5763	0.5	0.17333	0.18	4.60E+05	NaN	NaN	NaN	NaN	27.187	1.5763
6.5464	2	0	0	26.851	1.4665	0.51333	0.16667	0.17667	4.60E+05	NaN	NaN	NaN	NaN	26.851	1.4665
6.275	2	0	0	32.851	1.4302	0.50667	0.16333	0.16667	4.60E+05	NaN	NaN	NaN	NaN	32.851	1.4302
6.8544	2	0	0	29.712	1.3831	0.51667	0.16	0.17	4.60E+05	NaN	NaN	NaN	NaN	29.712	1.3831
6.4104	2	0	0	33.625	1.4473	0.51667	0.16667	0.17333	4.60E+05	NaN	NaN	NaN	NaN	33.625	1.4473
6.9762	2	0	0	38.537	1.1662	0.51667	0.16333	0.17	4.60E+05	NaN	NaN	NaN	NaN	38.537	1.1662
6.7039	2	0	0	42.257	1.1026	0.51333	0.17	0.16	4.60E+05	NaN	NaN	NaN	NaN	42.257	1.1026
6.8258	2	0	0	52.547	1.0362	0.52333	0.16667	0.17	4.60E+05	NaN	NaN	NaN	NaN	52.547	1.0362
7.3788	2	0	0	53.417	0.955	0.52667	0.17	0.16667	4.60E+05	NaN	NaN	NaN	NaN	53.417	0.955
7.1424	2	0	0	66.649	0.87672	0.51333	0.17	0.17	4.60E+05	NaN	NaN	NaN	NaN	66.649	0.87672
7.6441	2	0	0	78.73	0.6595	0.52667	0.17	0.17	4.60E+05	NaN	NaN	NaN	NaN	78.73	0.6595
7.2058	2	0	0	84.726	0.68279	0.52667	0.16667	0.17333	4.60E+05	NaN	NaN	NaN	NaN	84.726	0.68279
7.6059	2	0	0	74.542	0.68695	0.52	0.17667	0.17	4.60E+05	NaN	NaN	NaN	NaN	74.542	0.68695
7.1559	2	0	0	88.167	0.5976	0.53333	0.17	0.16667	4.60E+05	NaN	NaN	NaN	NaN	88.167	0.5976
7.2587	2	0	0	NaN	NaN	0.51667	0.17333	0.17333	4.60E+05	NaN	NaN	NaN	NaN	115.22	0.45086
7.2076	2	0	0	NaN	NaN	0.52667	0.16667	0.17	4.60E+05	NaN	NaN	NaN	NaN	117.63	0.4256
7.0755	2	0	0	NaN	NaN	0.53333	0.17	0.17333	4.60E+05	NaN	NaN	NaN	NaN	116.52	0.46526
7.3628	2	0	0	105.47	0.46344	0.53	0.17	0.17	4.60E+05	NaN	NaN	NaN	NaN	105.47	0.46344
6.9913	2	0	0	NaN	NaN	0.52667	0.17333	0.17333	4.60E+05	NaN	NaN	NaN	NaN	115.2	0.41957
6.9522	2	0	0	101.56	0.46056	0.53	0.17667	0.26	4.60E+05	NaN	NaN	NaN	NaN	101.56	0.46056
6.8392	2	0	0	70.597	0.68147	0.51667	0.17333	0.17	4.60E+05	NaN	NaN	NaN	NaN	70.597	0.68147
6.9361	2	0	0	85.776	0.49799	0.52667	0.16333	0.17333	4.60E+05	NaN	NaN	NaN	NaN	85.776	0.49799
6.5357	2	0	0	80.427	0.6295	0.51	0.17	0.17667	4.60E+05	NaN	NaN	NaN	NaN	80.427	0.6295
7.1154	2	0	0	84.63	0.52393	0.52	0.17333	0.17333	4.60E+05	NaN	NaN	NaN	NaN	84.63	0.52393
6.6589	2	0	0	85.505	0.54298	0.50667	0.16667	0.18333	4.60E+05	NaN	NaN	NaN	NaN	85.505	0.54298
6.8138	2	0	0	82.611	0.6604	0.51	0.16333	0.18	4.60E+05	NaN	NaN	NaN	NaN	82.611	0.6604
7.3862	2	0	0	82.775	0.50349	0.51333	0.15333	0.17333	4.60E+05	NaN	NaN	NaN	NaN	82.775	0.50349
6.4557	2	0	0	82.714	0.59613	0.50667	0.15	0.17	4.60E+05	NaN	NaN	NaN	NaN	82.714	0.59613
7.022	2	0	0	90.721	0.58345	0.52667	0.16	0.17	4.60E+05	NaN	NaN	NaN	NaN	90.721	0.58345
7.2754	2	0	0	81.895	0.59148	0.51333	0.16333	0.16333	4.60E+05	NaN	NaN	NaN	NaN	81.895	0.59148
6.9598	2	0	0	NaN	NaN	0.5	0.15667	0.15333	4.60E+05	NaN	NaN	NaN	NaN	116.69	0.57039
8.1582	2	0	0	99.817	0.56181	0.54	0.15667	0.16	4.60E+05	NaN	NaN	NaN	NaN	99.817	0.56181
7.4885	2	0	0	NaN	NaN	0.50667	0.16333	0.16667	4.60E+05	NaN	NaN	NaN	NaN	160.19	0.48913
8.8517	2	0	0	NaN	NaN	0.53333	0.16	0.16333	4.60E+05	NaN	NaN	NaN	NaN	148.71	0.47957
8.4451	2	0	0	NaN	NaN	0.52333	0.16333	0.17	4.60E+05	NaN	NaN	NaN	NaN	195.51	0.39606
8.7997	2	0	0	NaN	NaN	0.51667	0.16667	0.17	4.60E+05	NaN	NaN	NaN	NaN	228.59	0.31246
8.4513	2	0	0	NaN	NaN	0.52667	0.17	0.16667	4.60E+05	NaN	NaN	NaN	NaN	289.6	0.20102
7.63	2	0	0	NaN	NaN	0.51667	0.16333	0.17667	4.60E+05	NaN	NaN	NaN	NaN	404.2	0.17127
8.3202	2	0	0	NaN	NaN	0.53667	0.17	0.16667	4.60E+05	NaN	NaN	NaN	NaN	346.57	0.1761
7.8122	2	0	0	NaN	NaN	0.51	0.16333	0.17667	4.60E+05	NaN	NaN	NaN	NaN	625.58	0.12757
8.9335	2	0	0	NaN	NaN	0.53333	0.16667	0.17	4.60E+05	NaN	NaN	NaN	NaN	672.4	0.095371
8.0079	2	0	0	NaN	NaN	0.53	0.17	0.17	4.60E+05	NaN	NaN	NaN	NaN	1649.6	0.035559
7.6589	2	0	0	NaN	NaN	0.52667	0.16667	0.17667	4.60E+05	NaN	NaN	NaN	NaN	1944.5	0.04115
8.945	2	0	0	NaN	NaN	0.52333	0.16667	0.17333	4.60E+05	NaN	NaN	NaN	NaN	14129	-0.0043999
7.8846	2	0	0	NaN	NaN	0.52667	0.16667	0.17333	4.60E+05	NaN	NaN	NaN	NaN	9690.6	-0.0076826
8.6284	2	0	0	NaN	NaN	0.51667	0.16667	0.17333	4.60E+05	NaN	NaN	NaN	NaN	2161.1	0.029306
7.9582	2	0	0	NaN	NaN	0.52	0.16333	0.17333	4.60E+05	NaN	NaN	NaN	NaN	677.55	0.09078
7.8427	2	0	0	NaN	NaN	0.52	0.16667	0.17	4.60E+05	NaN	NaN	NaN	NaN	779.62	0.098219
8.7506	2	0	0	NaN	NaN	0.52	0.16667	0.17	4.60E+05	NaN	NaN	NaN	NaN	467.24	0.1503
8.3801	2	0	0	NaN	NaN	0.52667	0.16667	0.17333	4.60E+05	NaN	NaN	NaN	NaN	271.26	0.25182
8.2649	2	0	0	NaN	NaN	0.53	0.16667	0.17333	4.60E+05	NaN	NaN	NaN	NaN	136.72	0.51547
8.3949	2	0	0	107.16	0.72096	0.52	0.16333	0.17	4.60E+05	17.136	12.79	-6.5856	-0.56776	107.16	0.72096
8.7894	2	0	0	75.213	0.83564	0.51	0.16333	0.16667	4.60E+05	20.563	16.322	-1.801	4.0084	75.213	0.83564
7.9279	2	0	0	68.779	1.0697	0.53	0.16	0.17333	4.60E+05	NaN	NaN	NaN	NaN	68.779	1.0697
8.5773	2	0	0	51.008	1.2072	0.51	0.16667	0.17333	4.60E+05	-2.5819	-5.8997	-17.502	-11.288	51.008	1.2072
7.8472	2	0	0	48.698	1.4082	0.52667	0.16667	0.17333	4.60E+05	NaN	NaN	NaN	NaN	48.698	1.4082
8.281	2	0	0	47.205	1.7342	0.51	0.16667	0.16667	4.60E+05	5.1503	1.7698	NaN	NaN	47.205	1.7342
9.0479	2	0	0	36.713	1.8279	0.53	0.16667	0.17	4.60E+05	3.0329	-0.39048	-12.748	-5.9112	36.713	1.8279
8.1919	2	0	0	32.858	2.0273	0.48333	0.16333	0.17333	4.60E+05	NaN	NaN	NaN	NaN	32.858	2.0273
8.1618	2	0	0	31.279	2.0356	0.56667	0.16333	0.17333	4.60E+05	-6.4179	-10.412	NaN	NaN	31.279	2.0356
7.9795	2	0	0	31.027	1.9844	0.5	0.16333	0.16667	4.60E+05	-6.403	-10.36	-20.807	-15.138	31.027	1.9844
7.8467	2	0	0	33.231	2.3384	0.53667	0.16333	0.16667	4.60E+05	NaN	NaN	NaN	NaN	33.231	2.3384
8.8152	2	0	0	29.781	1.9856	0.51	0.16667	0.16667	4.60E+05	NaN	NaN	NaN	NaN	29.781	1.9856
7.6898	2	0	0	31.944	2.2598	0.51	0.16333	0.17667	4.60E+05	NaN	NaN	NaN	NaN	31.944	2.2598
8.4963	2	0	0	32.146	1.8447	0.50333	0.16667	0.16	4.60E+05	NaN	NaN	NaN	NaN	32.146	1.8447
7.7006	2	0	0	34.295	1.7973	0.51667	0.15667	0.17333	4.60E+05	NaN	NaN	NaN	NaN	34.295	1.7973
7.8509	2	0	0	34.433	1.7042	0.51	0.15667	0.17333	4.60E+05	NaN	NaN	NaN	NaN	34.433	1.7042
7.6602	2	0	0	37.291	1.5088	0.51667	0.15667	0.17667	4.60E+05	NaN	NaN	NaN	NaN	37.291	1.5088
7.501	2	0	0	48.528	1.4097	0.51	0.15333	0.16333	4.60E+05	NaN	NaN	NaN	NaN	48.528	1.4097
8.2712	2	0	0	45.116	1.1294	0.50667	0.15333	0.16	4.60E+05	NaN	NaN	NaN	NaN	45.116	1.1294
7.1381	2	0	0	60.23	0.94161	0.51333	0.15	0.16	4.60E+05	NaN	NaN	NaN	NaN	60.23	0.94161
7.5308	2	0	0	73.759	0.81951	0.48667	0.14333	0.16	4.60E+05	NaN	NaN	NaN	NaN	73.759	0.81951
7.7747	2	0	0	80.702	0.69186	0.53333	0.14667	0.16	4.60E+05	NaN	NaN	NaN	NaN	80.702	0.69186
7.4723	2	0	0	109.45	0.66586	0.48333	0.15333	0.15667	4.60E+05	NaN	NaN	NaN	NaN	109.45	0.66586
8.5368	2	0	0	107.5	0.57375	0.46667	0.14667	0.15667	4.60E+05	NaN	NaN	NaN	NaN	107.5	0.57375
7.8537	2	0	0	NaN	NaN	0.53667	0.14	0.14667	4.60E+05	NaN	NaN	NaN	NaN	163.25	0.46724
8.7335	2	0	0	NaN	NaN	0.47333	0.15667	0.15	4.60E+05	NaN	NaN	NaN	NaN	137.8	0.49794
8.2835	2	0	0	NaN	NaN	0.52333	0.15333	0.15333	4.60E+05	NaN	NaN	NaN	NaN	144.45	0.52864
8.7385	2	0	0	NaN	NaN	0.51	0.15333	0.15667	4.60E+05	NaN	NaN	NaN	NaN	139.89	0.53539
8.6542	2	0	0	NaN	NaN	0.46667	0.14667	0.15333	4.60E+05	NaN	NaN	NaN	NaN	130.64	0.62261
9.0187	2	0	0	NaN	NaN	0.54333	0.15333	0.15	4.60E+05	NaN	NaN	NaN	NaN	151.29	0.57417
9.3201	2	0	0	NaN	NaN	0.50667	0.15667	0.17	4.60E+05	NaN	NaN	NaN	NaN	120.86	0.67765
9.0499	2	0	0	NaN	NaN	0.5	0.15333	0.15667	4.60E+05	NaN	NaN	NaN	NaN	133.74	0.68787
9.5914	2	0	0	NaN	NaN	0.50333	0.16	0.16	4.60E+05	NaN	NaN	NaN	NaN	126.58	0.70112
9.4206	2	0	0	107.27	0.82295	0.44	0.15667	0.15667	4.60E+05	NaN	NaN	NaN	NaN	107.27	0.82295
9.3956	2	0	0	98.946	0.78671	0.5	0.11	0.15333	4.60E+05	NaN	NaN	NaN	NaN	98.946	0.78671
8.8228	2	0	0	110.15	0.78038	0.52	0.15333	0.16667	4.60E+05	NaN	NaN	NaN	NaN	110.15	0.78038
9.2715	2	0	0	90.679	0.82663	0.50333	0.15	0.15667	4.60E+05	NaN	NaN	NaN	NaN	90.679	0.82663
8.6578	2	0	0	NaN	NaN	0.49667	0.16	NaN	4.60E+05	NaN	NaN	NaN	NaN	131.79	0.62717
9.0913	2	0	0	99.592	0.78116	0.50667	0.15	0.15667	4.60E+05	NaN	NaN	NaN	NaN	99.592	0.78116
8.8203	2	0	0	101.73	0.80218	0.38	0.15	0.16333	4.60E+05	NaN	NaN	NaN	NaN	101.73	0.80218
9.0337	2	0	0	96.875	0.75045	0.64	0.16	0.15	4.60E+05	NaN	NaN	NaN	NaN	96.875	0.75045
8.5264	2	0	0	100.06	0.7274	0.51333	0.15667	0.15333	4.60E+05	NaN	NaN	NaN	NaN	100.06	0.7274
8.5313	2	0	0	105.45	0.74361	0.52	0.15	0.16	4.60E+05	NaN	NaN	NaN	NaN	105.45	0.74361
8.855	2	0	0	106.04	0.72253	0.52	0.15667	0.15667	4.60E+05	NaN	NaN	NaN	NaN	106.04	0.72253
8.7531	2	0	0	NaN	NaN	0.50667	0.15667	0.16	4.60E+05	NaN	NaN	NaN	NaN	129.65	0.69798
9.513	2	0	0	NaN	NaN	0.53667	0.16	0.15667	4.60E+05	NaN	NaN	NaN	NaN	125.49	0.69278
9.3239	2	0	0	NaN	NaN	0.5	0.15333	0.15	4.60E+05	NaN	NaN	NaN	NaN	183.27	0.49227
9.4984	2	0	0	NaN	NaN	0.53667	0.16333	0.15333	4.60E+05	NaN	NaN	NaN	NaN	123.07	0.66903
9.0739	2	0	0	NaN	NaN	0.50333	0.16	0.16	4.60E+05	NaN	NaN	NaN	NaN	244.55	0.38008
9.641	2	0	0	NaN	NaN	0.52	0.16333	0.15667	4.60E+05	NaN	NaN	NaN	NaN	128.28	0.61492
8.8814	2	0	0	NaN	NaN	0.51333	0.16	0.16	4.60E+05	NaN	NaN	NaN	NaN	190.18	0.46313
9.3849	2	0	0	NaN	NaN	0.52333	0.15667	0.16667	4.60E+05	NaN	NaN	NaN	NaN	278.47	0.29747
9.1015	2	0	0	NaN	NaN	0.52667	0.16333	0.16333	4.60E+05	NaN	NaN	NaN	NaN	313.53	0.26656
9.1418	2	0	0	NaN	NaN	0.54333	0.16333	0.16	4.60E+05	NaN	NaN	NaN	NaN	1185.4	0.07281
9.2901	2	0	0	NaN	NaN	0.53	0.17	0.16333	4.60E+05	NaN	NaN	NaN	NaN	329.47	0.20117
8.1412	2	0	0	NaN	NaN	0.51667	0.17333	0.16	4.60E+05	NaN	NaN	NaN	NaN	622	0.13816
9.2703	2	0	0	NaN	NaN	0.52333	0.17667	0.16	4.60E+05	NaN	NaN	NaN	NaN	444	0.157
8.3491	2	0	0	NaN	NaN	0.51667	0.16333	0.16333	4.60E+05	NaN	NaN	NaN	NaN	719.94	0.10554
8.7167	2	0	0	NaN	NaN	0.52333	0.16667	0.16	4.60E+05	NaN	NaN	NaN	NaN	271.08	0.27243
8.5937	2	0	0	NaN	NaN	0.52	0.17333	0.17333	4.60E+05	NaN	NaN	NaN	NaN	367.3	0.19096
8.3748	2	0	0	NaN	NaN	0.5	0.16333	0.17667	4.60E+05	NaN	NaN	NaN	NaN	157.67	0.53004
9.1417	2	0	0	88.778	0.61715	0.53667	0.17	0.17333	4.60E+05	NaN	NaN	NaN	NaN	88.778	0.61715
7.402	2	0	0	59.686	0.94729	0.51	0.17333	0.16667	4.60E+05	NaN	NaN	NaN	NaN	59.686	0.94729
7.5193	2	0	0	47.143	1.4158	0.51333	0.16667	0.17333	4.60E+05	NaN	NaN	NaN	NaN	47.143	1.4158
8.1698	2	0	0	36.446	1.2371	0.51667	0.16667	0.17	4.60E+05	NaN	NaN	NaN	NaN	36.446	1.2371
6.7147	2	0	0	36.707	1.8378	0.51333	0.16333	0.16333	4.60E+05	NaN	NaN	NaN	NaN	36.707	1.8378
8.2134	2	0	0	29.807	1.7107	0.52	0.16	0.17333	4.60E+05	NaN	NaN	NaN	NaN	29.807	1.7107
7.1409	2	0	0	28.136	1.936	0.50333	0.16333	0.16667	4.60E+05	NaN	NaN	NaN	NaN	28.136	1.936
7.3804	2	0	0	29.406	2.0853	0.51	0.15667	0.17	4.60E+05	NaN	NaN	NaN	NaN	29.406	2.0853
7.8307	2	0	0	25.151	1.8965	0.51	0.15667	0.16667	4.60E+05	NaN	NaN	NaN	NaN	25.151	1.8965
6.9064	2	0	0	29.245	2.1437	0.50333	0.15667	0.17	4.60E+05	NaN	NaN	NaN	NaN	29.245	2.1437
7.9178	2	0	0	25.612	1.8837	0.50667	0.15667	0.16667	4.60E+05	NaN	NaN	NaN	NaN	25.612	1.8837
6.9459	2	0	0	31.967	1.9632	0.51	0.15	0.16667	4.60E+05	NaN	NaN	NaN	NaN	31.967	1.9632
7.922	2	0	0	35.013	1.7284	0.51	0.15667	0.16	4.60E+05	NaN	NaN	NaN	NaN	35.013	1.7284
7.7792	2	0	0	39.724	1.5662	0.50667	0.15	0.16	4.60E+05	NaN	NaN	NaN	NaN	39.724	1.5662
7.8878	2	0	0	53.404	1.3958	0.50667	0.15	0.16	4.60E+05	NaN	NaN	NaN	NaN	53.404	1.3958
8.6337	2	0	0	52.044	1.2121	0.49333	0.16	0.16	4.60E+05	NaN	NaN	NaN	NaN	52.044	1.2121
7.9425	2	0	0	70.626	1.0873	0.51667	0.14333	0.16	4.60E+05	NaN	NaN	NaN	NaN	70.626	1.0873
8.7631	2	0	0	65.651	1.0436	0.50667	0.15	0.15333	4.60E+05	NaN	NaN	NaN	NaN	65.651	1.0436
8.2774	2	0	0	77.658	0.88568	0.49333	0.15	0.15667	4.60E+05	NaN	NaN	NaN	NaN	77.658	0.88568
8.2934	2	0	0	82.952	0.80555	0.51	0.15333	0.16	4.60E+05	NaN	NaN	NaN	NaN	82.952	0.80555
8.1745	2	0	0	107.95	0.68228	0.5	0.14667	0.16	4.60E+05	NaN	NaN	NaN	NaN	107.95	0.68228
8.5821	2	0	0	112.27	0.6849	0.49333	0.15	0.15	4.60E+05	NaN	NaN	NaN	NaN	112.27	0.6849
8.769	2	0	0	NaN	NaN	0.50333	0.14667	0.15333	4.60E+05	NaN	NaN	NaN	NaN	138.21	0.53895
8.6305	2	0	0	96.224	0.7969	0.51667	0.14667	0.15667	4.60E+05	NaN	NaN	NaN	NaN	96.224	0.7969
8.7568	2	0	0	90.814	0.81729	0.50667	0.14333	0.15667	4.60E+05	NaN	NaN	NaN	NaN	90.814	0.81729
8.6152	2	0	0	93.052	0.86554	0.48667	0.14667	0.15	4.60E+05	NaN	NaN	NaN	NaN	93.052	0.86554
8.9744	2	0	0	87.071	0.83321	0.51	0.14667	0.15333	4.60E+05	NaN	NaN	NaN	NaN	87.071	0.83321
8.5175	2	0	0	98.975	0.94462	0.51	0.14	0.15667	4.60E+05	NaN	NaN	NaN	NaN	98.975	0.94462
9.6692	2	0	0	88.593	0.84348	0.51	0.14333	0.14667	4.60E+05	NaN	NaN	NaN	NaN	88.593	0.84348
8.6444	2	0	0	107.69	0.95583	0.49667	0.14333	0.14667	4.60E+05	NaN	NaN	NaN	NaN	107.69	0.95583
10.146	2	0	0	87.143	0.99306	0.52	0.14667	0.15667	4.60E+05	NaN	NaN	NaN	NaN	87.143	0.99306
9.3026	2	0	0	102.51	0.97899	0.52333	0.14667	0.15333	4.60E+05	NaN	NaN	NaN	NaN	102.51	0.97899
10.018	2	0	0	85.484	0.97953	0.50333	0.15	0.14667	4.60E+05	NaN	NaN	NaN	NaN	85.484	0.97953
9.1506	2	0	0	110.1	0.87919	0.51	0.15	0.15333	4.60E+05	NaN	NaN	NaN	NaN	110.1	0.87919
9.8387	2	0	0	NaN	NaN	0.50333	0.14333	0.15	4.60E+05	NaN	NaN	NaN	NaN	120.44	0.77167
9.6405	2	0	0	NaN	NaN	0.52667	0.14333	0.15	4.60E+05	NaN	NaN	NaN	NaN	139.76	0.65619
9.5766	2	0	0	NaN	NaN	0.5	0.15333	0.15333	4.60E+05	NaN	NaN	NaN	NaN	133.71	0.78921
10.273	2	0	0	NaN	NaN	0.53	0.14667	0.15667	4.60E+05	NaN	NaN	NaN	NaN	141.04	0.64705
9.5529	2	0	0	NaN	NaN	0.51	0.14667	0.15667	4.60E+05	NaN	NaN	NaN	NaN	169.67	0.54231
9.5923	2	0	0	NaN	NaN	0.51	0.15333	0.14667	4.60E+05	NaN	NaN	NaN	NaN	230.8	0.40614
9.6816	2	0	0	NaN	NaN	0.51667	0.15	0.15667	4.60E+05	NaN	NaN	NaN	NaN	278.52	0.34098
9.7453	2	0	0	NaN	NaN	0.50667	0.15333	0.14667	4.60E+05	NaN	NaN	NaN	NaN	280.95	0.32299
9.526	2	0	0	NaN	NaN	0.50667	0.15	0.15333	4.60E+05	NaN	NaN	NaN	NaN	678.12	0.14544
9.931	2	0	0	NaN	NaN	0.51667	0.15333	0.15	4.60E+05	NaN	NaN	NaN	NaN	817.39	0.12503
10.109	2	0	0	NaN	NaN	0.52	0.14667	0.16	4.60E+05	NaN	NaN	NaN	NaN	907.59	0.097496
9.4067	2	0	0	NaN	NaN	0.50667	0.15	0.15667	4.60E+05	NaN	NaN	NaN	NaN	925.97	0.099778
9.6121	2	0	0	NaN	NaN	0.51667	0.14667	0.14333	4.60E+05	NaN	NaN	NaN	NaN	6068.2	0.015083
9.567	2	0	0	NaN	NaN	0.5	0.14667	0.15	4.60E+05	NaN	NaN	NaN	NaN	2832.2	0.031471
9.441	2	0	0	NaN	NaN	0.52667	0.14667	0.15667	4.60E+05	NaN	NaN	NaN	NaN	1326.3	0.068599
9.5383	2	0	0	NaN	NaN	0.48667	0.13667	NaN	4.60E+05	NaN	NaN	NaN	NaN	429.95	0.22357
9.8044	2	0	0	NaN	NaN	0.51333	0.14667	0.15333	4.60E+05	NaN	NaN	NaN	NaN	253.69	0.37973
9.8149	2	0	0	NaN	NaN	0.49	0.14333	0.15333	4.60E+05	NaN	NaN	NaN	NaN	191.81	0.5241
10.026	2	0	0	107.4	0.92707	0.51	0.14667	0.15	4.60E+05	7.3385	4.9039	NaN	NaN	107.4	0.92707
9.9781	2	0	0	101.63	0.91329	0.51333	0.14667	0.15333	4.60E+05	15.248	11.47	-1.3393	3.9469	101.63	0.91329
9.6343	2	0	0	76.058	1.2502	0.50667	0.14333	0.15	4.60E+05	NaN	NaN	NaN	NaN	76.058	1.2502
9.7514	2	0	0	60.443	1.5325	0.49	0.15	0.14667	4.60E+05	-4.6417	-8.137	-18.548	-11.615	60.443	1.5325
9.6244	2	0	0	50.2	1.7809	0.53	0.14333	0.15	4.60E+05	NaN	NaN	-27.719	-20.874	50.2	1.7809
9.455	2	0	0	38.136	2.2549	0.49333	0.14667	0.15667	4.60E+05	NaN	NaN	NaN	NaN	38.136	2.2549
9.2733	2	0	0	35.723	2.3797	0.50667	0.14667	0.15667	4.60E+05	2.6008	0.17497	NaN	NaN	35.723	2.3797
9.22	2	0	0	33.073	2.6917	0.50667	0.15333	0.15	4.60E+05	NaN	NaN	NaN	NaN	33.073	2.6917
9.435	2	0	0	31.045	2.6766	0.5	0.14333	0.15	4.60E+05	NaN	NaN	NaN	NaN	31.045	2.6766
9.1155	2	0	0	34.517	2.7697	0.50333	0.14	0.15667	4.60E+05	-7.5568	-9.4816	-23.474	-16.398	34.517	2.7697
9.7777	2	0	0	31.314	2.4887	0.50667	0.14	0.15333	4.60E+05	-20.407	-24.296	-36.004	-29.645	31.314	2.4887
8.8279	2	0	0	31.474	2.7971	0.47667	0.15	0.16	4.60E+05	NaN	NaN	NaN	NaN	31.474	2.7971
9.3828	2	0	0	30.524	2.7205	0.51333	0.13667	0.15333	4.60E+05	NaN	NaN	NaN	NaN	30.524	2.7205
9.1127	2	0	0	33.366	2.8479	0.5	0.14	0.15	4.60E+05	NaN	NaN	NaN	NaN	33.366	2.8479
9.7479	2	0	0	36.436	2.4361	0.5	0.13667	0.15	4.60E+05	NaN	NaN	NaN	NaN	36.436	2.4361
9.4213	2	0	0	48.028	2.0454	0.51	0.13667	0.15	4.60E+05	NaN	NaN	NaN	NaN	48.028	2.0454
9.9113	2	0	0	46.863	1.9241	0.49	0.14	0.15	4.60E+05	NaN	NaN	NaN	NaN	46.863	1.9241
9.4957	2	0	0	58.358	1.6011	0.52333	0.13667	0.14667	4.60E+05	NaN	NaN	NaN	NaN	58.358	1.6011
9.6663	2	0	0	66.755	1.3011	0.49	0.14333	0.14333	4.60E+05	NaN	NaN	NaN	NaN	66.755	1.3011
9.3197	2	0	0	80.351	1.1517	0.51667	0.13667	0.14333	4.60E+05	NaN	NaN	NaN	NaN	80.351	1.1517
9.6197	2	0	0	97.117	0.94235	0.49	0.13667	0.14	4.60E+05	NaN	NaN	NaN	NaN	97.117	0.94235
9.5665	2	0	0	NaN	NaN	0.50333	0.14	0.14667	4.60E+05	NaN	NaN	NaN	NaN	120.66	0.78743
9.7472	2	0	0	NaN	NaN	0.48667	0.13667	0.13667	4.60E+05	NaN	NaN	NaN	NaN	157.77	0.5907
9.6537	2	0	0	NaN	NaN	0.46667	0.13333	0.14333	4.60E+05	NaN	NaN	NaN	NaN	167.14	0.51495
9.2772	2	0	0	NaN	NaN	0.51	0.13333	0.15	4.60E+05	NaN	NaN	NaN	NaN	178.83	0.50637
9.5161	2	0	0	NaN	NaN	0.48333	0.14333	0.14333	4.60E+05	NaN	NaN	NaN	NaN	143.71	0.56692
9.0262	2	0	0	NaN	NaN	0.51333	0.13333	0.15	4.60E+05	NaN	NaN	NaN	NaN	137.37	0.68088
9.6712	2	0	0	NaN	NaN	0.49	0.14667	0.14667	4.60E+05	NaN	NaN	NaN	NaN	121.4	0.6682
9.0066	2	0	0	NaN	NaN	0.5	0.14333	0.15	4.60E+05	NaN	NaN	NaN	NaN	118.48	0.73585
9.3372	2	0	0	99.936	0.87955	0.50333	0.13333	0.14333	4.60E+05	NaN	NaN	NaN	NaN	99.936	0.87955
9.3754	2	0	0	88.435	0.95624	0.49333	0.13667	0.15	4.60E+05	NaN	NaN	NaN	NaN	88.435	0.95624
9.1959	2	0	0	92.929	0.95121	0.50333	0.13667	0.14667	4.60E+05	NaN	NaN	NaN	NaN	92.929	0.95121
9.4019	2	0	0	89.382	0.94602	0.49	0.14333	0.14	4.60E+05	NaN	NaN	NaN	NaN	89.382	0.94602
9.1955	2	0	0	92.192	0.94343	0.47667	0.14	0.14667	4.60E+05	NaN	NaN	NaN	NaN	92.192	0.94343
9.3261	2	0	0	81.313	1.0366	0.47667	0.13667	0.14	4.60E+05	NaN	NaN	NaN	NaN	81.313	1.0366
9.1809	2	0	0	86.682	1.0318	0.50333	0.13333	0.14333	4.60E+05	NaN	NaN	NaN	NaN	86.682	1.0318
9.4573	2	0	0	88.679	0.90656	0.48667	0.13667	0.14667	4.60E+05	NaN	NaN	NaN	NaN	88.679	0.90656
8.9662	2	0	0	103.03	0.89337	0.5	0.13	0.14	4.60E+05	NaN	NaN	NaN	NaN	103.03	0.89337
9.594	2	0	0	96.765	0.87721	0.51667	0.13333	0.14333	4.60E+05	NaN	NaN	NaN	NaN	96.765	0.87721
9.2132	2	0	0	91.869	1.0377	0.49	0.14	0.14333	4.60E+05	NaN	NaN	NaN	NaN	91.869	1.0377
9.764	2	0	0	110.24	0.88362	0.50333	0.13667	0.13333	4.60E+05	NaN	NaN	NaN	NaN	110.24	0.88362
9.8696	2	0	0	NaN	NaN	0.52667	0.13667	0.13	4.60E+05	NaN	NaN	NaN	NaN	122.9	0.99234
11.043	2	0	0	NaN	NaN	0.49333	0.14333	0.14	4.60E+05	NaN	NaN	NaN	NaN	172.77	0.7199
11.152	2	0	0	NaN	NaN	0.51	0.14333	0.14	4.60E+05	NaN	NaN	NaN	NaN	156.35	0.78634
11.088	2	0	0	NaN	NaN	0.51	0.15	0.13	4.60E+05	NaN	NaN	NaN	NaN	208.9	0.58719
11.075	2	0	0	NaN	NaN	0.51333	0.14333	0.13667	4.60E+05	NaN	NaN	NaN	NaN	250	0.47416
10.888	2	0	0	NaN	NaN	0.51333	0.14667	0.14	4.60E+05	NaN	NaN	NaN	NaN	319.99	0.32743
10.236	2	0	0	NaN	NaN	0.51	0.14333	0.14	4.60E+05	NaN	NaN	NaN	NaN	205.29	0.52041
10.336	2	0	0	NaN	NaN	0.50333	0.15667	0.14667	4.60E+05	NaN	NaN	NaN	NaN	243.98	0.38599
9.7043	2	0	0	NaN	NaN	0.51667	0.15333	0.15	4.60E+05	NaN	NaN	NaN	NaN	413.39	0.22178
9.5751	2	0	0	NaN	NaN	0.50333	0.14333	0.14667	4.60E+05	NaN	NaN	NaN	NaN	259.73	0.40072
10.202	2	0	0	NaN	NaN	0.51	0.15	0.15	4.60E+05	NaN	NaN	NaN	NaN	171.42	0.56073
9.804	2	0	0	NaN	NaN	0.51667	0.15	0.14333	4.60E+05	NaN	NaN	NaN	NaN	121.16	0.80983
9.9056	2	0	0	89.671	1.1674	0.51	0.15333	0.15333	4.60E+05	NaN	NaN	NaN	NaN	89.671	1.1674
10.231	2	0	0	65.272	1.3544	0.52333	0.15333	0.15	4.60E+05	NaN	NaN	NaN	NaN	65.272	1.3544
9.4022	2	0	0	55.431	1.8402	0.51333	0.15333	0.15	4.60E+05	NaN	NaN	NaN	NaN	55.431	1.8402
10.1	2	0	0	42.754	1.9788	0.52	0.15667	0.15	4.60E+05	NaN	NaN	NaN	NaN	42.754	1.9788
9.1979	2	0	0	42.568	2.4014	0.51	0.16	0.15333	4.60E+05	NaN	NaN	NaN	NaN	42.568	2.4014
10.111	2	0	0	35.007	2.2348	0.51667	0.15333	0.15667	4.60E+05	NaN	NaN	NaN	NaN	35.007	2.2348
8.845	2	0	0	32.421	2.5934	0.51333	0.15667	0.16333	4.60E+05	NaN	NaN	NaN	NaN	32.421	2.5934
9.1695	2	0	0	29.401	2.7353	0.50667	0.15667	0.16	4.60E+05	NaN	NaN	NaN	NaN	29.401	2.7353
8.9679	2	0	0	30.332	2.5894	0.55	0.15667	0.16667	4.60E+05	NaN	NaN	NaN	NaN	30.332	2.5894
8.8623	2	0	0	31.898	2.8471	0.51	0.16333	0.16667	4.60E+05	NaN	NaN	NaN	NaN	31.898	2.8471
9.5299	2	0	0	33.481	2.2689	0.52667	0.16667	0.16333	4.60E+05	NaN	NaN	NaN	NaN	33.481	2.2689
8.7158	2	0	0	36.33	2.0169	0.53	0.16667	0.16667	4.60E+05	NaN	NaN	NaN	NaN	36.33	2.0169
8.56	2	0	0	40.066	1.8215	0.50667	0.15667	0.16333	4.60E+05	NaN	NaN	NaN	NaN	40.066	1.8215
8.5428	2	0	0	48.899	1.3598	0.51667	0.15667	0.22667	4.60E+05	NaN	NaN	NaN	NaN	48.899	1.3598
8.1545	2	0	0	55.427	1.2379	0.51667	0.16333	0.16333	4.60E+05	NaN	NaN	NaN	NaN	55.427	1.2379
8.2834	2	0	0	65.105	1.0105	0.52333	0.16	0.17667	4.60E+05	NaN	NaN	NaN	NaN	65.105	1.0105
8.1111	2	0	0	84.261	0.84424	0.51333	0.16667	0.16333	4.60E+05	NaN	NaN	NaN	NaN	84.261	0.84424
8.4343	2	0	0	112.19	0.68311	0.52333	0.17333	0.16333	4.60E+05	NaN	NaN	NaN	NaN	112.19	0.68311
8.7544	2	0	0	NaN	NaN	0.51	0.17	0.16667	4.60E+05	NaN	NaN	NaN	NaN	117.49	0.50643
7.7136	2	0	0	NaN	NaN	0.49667	0.16	0.17	4.60E+05	NaN	NaN	NaN	NaN	164.76	0.44065
8.5206	2	0	0	NaN	NaN	0.50667	0.15333	0.16667	4.60E+05	NaN	NaN	NaN	NaN	144.92	0.52157
8.694	2	0	0	NaN	NaN	0.51667	0.15333	0.16667	4.60E+05	NaN	NaN	NaN	NaN	122.19	0.54763
8.18	2	0	0	100.01	0.68476	0.51	0.15	0.17333	4.60E+05	NaN	NaN	NaN	NaN	100.01	0.68476
8.2756	2	0	0	91.981	0.66943	0.49	0.15	0.17	4.60E+05	NaN	NaN	NaN	NaN	91.981	0.66943
7.847	2	0	0	86.799	0.76199	0.49333	0.14667	0.17	4.60E+05	NaN	NaN	NaN	NaN	86.799	0.76199
8.1327	2	0	0	89.452	0.79078	0.50333	0.14	0.16333	4.60E+05	NaN	NaN	NaN	NaN	89.452	0.79078
8.4105	2	0	0	96.833	0.78218	0.48	0.14333	0.15667	4.60E+05	NaN	NaN	NaN	NaN	96.833	0.78218
8.7029	2	0	0	86.601	0.97359	0.49333	0.14	0.16	4.60E+05	NaN	NaN	NaN	NaN	86.601	0.97359
9.1822	2	0	0	81.754	0.9618	0.51333	0.13	0.16	4.60E+05	NaN	NaN	NaN	NaN	81.754	0.9618
8.8674	2	0	0	94.764	1.0441	0.48333	0.13667	0.15	4.60E+05	NaN	NaN	NaN	NaN	94.764	1.0441
9.9468	2	0	0	87.069	1.044	0.48667	0.14667	0.14333	4.60E+05	NaN	NaN	NaN	NaN	87.069	1.044
9.534	2	0	0	83.574	1.2138	0.51	0.14333	0.15	4.60E+05	NaN	NaN	NaN	NaN	83.574	1.2138
10.072	2	0	0	99.106	1.0053	0.51667	0.14333	0.14	4.60E+05	NaN	NaN	NaN	NaN	99.106	1.0053
9.9818	2	0	0	108.23	0.95312	0.5	0.14667	0.13333	4.60E+05	NaN	NaN	NaN	NaN	108.23	0.95312
10.157	2	0	0	NaN	NaN	0.53	0.14	0.14333	4.60E+05	NaN	NaN	NaN	NaN	138.11	0.84446
10.799	2	0	0	NaN	NaN	0.49667	0.14	0.14	4.60E+05	NaN	NaN	NaN	NaN	122.61	0.76137
9.662	2	0	0	NaN	NaN	0.50667	0.15	0.15667	4.60E+05	NaN	NaN	NaN	NaN	158.74	0.61981
9.9191	2	0	0	NaN	NaN	0.49667	0.14	0.15	4.60E+05	NaN	NaN	NaN	NaN	201.64	0.42646
9.2731	2	0	0	NaN	NaN	0.52	0.14333	0.14667	4.60E+05	NaN	NaN	NaN	NaN	248.12	0.34734
9.2834	2	0	0	NaN	NaN	0.50667	0.14667	0.15333	4.60E+05	NaN	NaN	NaN	NaN	215.15	0.36187
8.8236	2	0	0	NaN	NaN	0.51333	0.14	0.14667	4.60E+05	NaN	NaN	NaN	NaN	629.65	0.16515
10.198	2	0	0	NaN	NaN	0.50667	0.14333	0.15333	4.60E+05	NaN	NaN	NaN	NaN	1763.5	0.042099
8.6165	2	0	0	NaN	NaN	0.51333	0.14667	0.14667	4.60E+05	NaN	NaN	NaN	NaN	1201.2	0.084796
10.093	2	0	0	NaN	NaN	0.53	0.14	0.14	4.60E+05	NaN	NaN	NaN	NaN	1466.5	0.054627
8.9506	2	0	0	NaN	NaN	0.49	0.14667	0.14333	4.60E+05	NaN	NaN	NaN	NaN	1236.4	0.079403
9.9081	2	0	0	NaN	NaN	0.51	0.14667	0.15	4.60E+05	NaN	NaN	NaN	NaN	831.15	0.097202
8.9883	2	0	0	NaN	NaN	0.51667	0.14667	0.14667	4.60E+05	NaN	NaN	NaN	NaN	527.17	0.16369
9.2893	2	0	0	NaN	NaN	0.52	0.15	0.14667	4.60E+05	NaN	NaN	NaN	NaN	440.73	0.20098
9.4116	2	0	0	NaN	NaN	0.51333	0.15	0.15	4.60E+05	NaN	NaN	NaN	NaN	187.4	0.43964
9.0767	2	0	0	NaN	NaN	0.50667	0.15333	0.15333	4.60E+05	NaN	NaN	NaN	NaN	165.99	0.56957
9.7233	2	0	0	97.584	0.72965	0.51333	0.15	0.15667	4.60E+05	NaN	NaN	NaN	NaN	97.584	0.72965
8.4381	2	0	0	86.002	0.98003	0.50333	0.15667	0.15333	4.60E+05	NaN	NaN	NaN	NaN	86.002	0.98003
9.1807	2	0	0	67.199	1.0908	0.50333	0.14667	NaN	4.60E+05	18.001	14.329	4.1562	9.9602	67.199	1.0908
8.5617	2	0	0	55.161	1.5386	0.51667	0.14667	0.15333	4.60E+05	-3.9565	-7.9488	-17.703	-12.52	55.161	1.5386
9.2124	2	0	0	41.267	1.9085	0.50333	0.14667	0.15333	4.60E+05	-7.0823	-9.627	-19.65	-13.596	41.267	1.9085
8.8746	2	0	0	34.807	2.2061	0.51667	0.15	0.15	4.60E+05	-11.524	-15.224	-26.485	-19.941	34.807	2.2061
8.763	2	0	0	33.68	2.5156	0.52	0.14333	0.15333	4.60E+05	-0.12334	-4.0333	-14.272	-8.814	33.68	2.5156
9.2045	2	0	0	28.524	2.6723	0.50333	0.15	0.15333	4.60E+05	NaN	NaN	NaN	NaN	28.524	2.6723
8.7308	2	0	0	30.489	2.8876	0.52	0.15667	0.15667	4.60E+05	NaN	NaN	NaN	NaN	30.489	2.8876
9.3829	2	0	0	25.51	2.6328	0.51667	0.15	0.16	4.60E+05	-12.329	-16.815	-24.492	-18.793	25.51	2.6328
8.1954	2	0	0	30.661	2.5549	0.5	0.15333	0.15333	4.60E+05	NaN	NaN	NaN	NaN	30.661	2.5549
8.8508	2	0	0	29.071	2.3616	0.51333	0.15	0.15667	4.60E+05	-21.996	-25.618	-36.835	-29.845	29.071	2.3616
8.2857	2	0	0	28.114	2.4303	0.50667	0.15333	0.15667	4.60E+05	NaN	NaN	NaN	NaN	28.114	2.4303
8.266	2	0	0	33.447	2.1242	0.51667	0.15	0.15333	4.60E+05	NaN	NaN	NaN	NaN	33.447	2.1242
8.429	2	0	0	37.178	1.9283	0.53	0.15	0.15	4.60E+05	NaN	NaN	NaN	NaN	37.178	1.9283
8.467	2	0	0	46.693	1.677	0.50333	0.14667	0.15667	4.60E+05	NaN	NaN	NaN	NaN	46.693	1.677
8.8488	2	0	0	47.019	1.4419	0.51	0.15	0.16	4.60E+05	NaN	NaN	NaN	NaN	47.019	1.4419
8.2339	2	0	0	67.765	1.1963	0.51667	0.14667	0.15333	4.60E+05	NaN	NaN	NaN	NaN	67.765	1.1963
9.0037	2	0	0	76.185	0.85699	0.50333	0.15	0.15333	4.60E+05	NaN	NaN	NaN	NaN	76.185	0.85699
8.0802	2	0	0	89.393	0.86579	0.50333	0.14	0.15333	4.60E+05	NaN	NaN	NaN	NaN	89.393	0.86579
8.7975	2	0	0	84.932	0.75158	0.48667	0.14	0.15667	4.60E+05	NaN	NaN	NaN	NaN	84.932	0.75158
7.9896	2	0	0	101.46	0.70357	0.49667	0.13667	0.15	4.60E+05	NaN	NaN	NaN	NaN	101.46	0.70357
8.4488	2	0	0	NaN	NaN	0.44667	0.13667	0.15	4.60E+05	NaN	NaN	NaN	NaN	145.11	0.52643
8.7402	2	0	0	NaN	NaN	0.50333	0.14	0.15	4.60E+05	NaN	NaN	NaN	NaN	137.75	0.52925
8.5383	2	0	0	NaN	NaN	0.47667	0.13667	0.14667	4.60E+05	NaN	NaN	NaN	NaN	175.39	0.48695
9.2416	2	0	0	NaN	NaN	0.49333	0.13667	0.14667	4.60E+05	NaN	NaN	NaN	NaN	122.64	0.66482
9.0296	2	0	0	NaN	NaN	0.51667	0.13333	0.14	4.60E+05	NaN	NaN	NaN	NaN	126.21	0.7739
9.883	2	0	0	NaN	NaN	0.47667	0.13667	0.13333	4.60E+05	NaN	NaN	NaN	NaN	123.32	0.79385
9.8943	2	0	0	102.37	0.94326	0.46667	0.13333	0.14333	4.60E+05	NaN	NaN	NaN	NaN	102.37	0.94326
9.8264	2	0	0	92.162	1.0588	0.49333	0.13	0.14	4.60E+05	NaN	NaN	NaN	NaN	92.162	1.0588
9.8783	2	0	0	108.02	0.87871	0.50333	0.13333	0.13667	4.60E+05	NaN	NaN	NaN	NaN	108.02	0.87871
9.7425	2	0	0	102.62	1.0486	0.48667	0.13333	0.12667	4.60E+05	NaN	NaN	NaN	NaN	102.62	1.0486
10.373	2	0	0	81.58	1.202	0.50667	0.14	0.14	4.60E+05	NaN	NaN	NaN	NaN	81.58	1.202
9.9025	2	0	0	83.42	1.2572	0.50667	0.13667	0.14333	4.60E+05	NaN	NaN	NaN	NaN	83.42	1.2572
10.241	2	0	0	97.168	1.1504	0.49667	0.13333	0.12667	4.60E+05	NaN	NaN	NaN	NaN	97.168	1.1504
10.573	2	0	0	96.868	1.2864	0.48	0.14333	0.12667	4.60E+05	NaN	NaN	NaN	NaN	96.868	1.2864
11.163	2	0	0	103.71	1.055	0.48	0.13333	0.13667	4.60E+05	NaN	NaN	NaN	NaN	103.71	1.055
10.46	2	0	0	102.32	1.152	0.49	0.13333	0.14667	4.60E+05	NaN	NaN	NaN	NaN	102.32	1.152
10.857	2	0	0	105	1.061	0.47333	0.13333	0.13333	4.60E+05	NaN	NaN	NaN	NaN	105	1.061
10.555	2	0	0	NaN	NaN	0.51	0.13333	0.14333	4.60E+05	NaN	NaN	NaN	NaN	135.03	0.87116
10.846	2	0	0	NaN	NaN	0.49333	0.13333	0.14667	4.60E+05	NaN	NaN	NaN	NaN	125.37	0.82901
10.195	2	0	0	NaN	NaN	0.51333	0.13667	0.13667	4.60E+05	NaN	NaN	NaN	NaN	146.57	0.77995
10.692	2	0	0	NaN	NaN	0.50667	0.14333	0.13667	4.60E+05	NaN	NaN	NaN	NaN	212.14	0.52683
10.572	2	0	0	NaN	NaN	0.50333	0.13667	0.14667	4.60E+05	NaN	NaN	NaN	NaN	194.69	0.58574
10.679	2	0	0	NaN	NaN	0.50667	0.14	0.13333	4.60E+05	NaN	NaN	NaN	NaN	248.55	0.43122
10.353	2	0	0	NaN	NaN	0.52333	0.13667	0.13667	4.60E+05	NaN	NaN	NaN	NaN	504.63	0.21444
10.402	2	0	0	NaN	NaN	0.48667	0.14667	0.13333	4.60E+05	NaN	NaN	NaN	NaN	338.7	0.30617
10.183	2	0	0	NaN	NaN	0.51667	0.14333	0.14	4.60E+05	NaN	NaN	NaN	NaN	434.77	0.24197
10.257	2	0	0	NaN	NaN	0.51	0.14333	0.13667	4.60E+05	NaN	NaN	NaN	NaN	358.16	0.28708
10.14	2	0	0	NaN	NaN	0.51	0.14333	0.14	4.60E+05	NaN	NaN	NaN	NaN	196.84	0.49342
9.8553	2	0	0	NaN	NaN	0.50333	0.14333	0.14	4.60E+05	NaN	NaN	NaN	NaN	129.84	0.77128
10.007	2	0	0	91.734	0.98093	0.51667	0.15333	0.14	4.60E+05	NaN	NaN	NaN	NaN	91.734	0.98093
9.486	2	0	0	74.598	1.2318	0.51	0.15	0.15	4.60E+05	NaN	NaN	NaN	NaN	74.598	1.2318
9.5861	2	0	0	49.171	1.6443	0.51667	0.15	0.14667	4.60E+05	NaN	NaN	NaN	NaN	49.171	1.6443
8.9919	2	0	0	43.898	2.0365	0.52667	0.15333	0.15	4.60E+05	NaN	NaN	NaN	NaN	43.898	2.0365
9.455	2	0	0	32.081	1.8719	0.51333	0.14333	0.15333	4.60E+05	NaN	NaN	NaN	NaN	32.081	1.8719
7.7493	2	0	0	34.166	2.478	0.50333	0.14667	0.15333	4.60E+05	NaN	NaN	NaN	NaN	34.166	2.478
9.2012	2	0	0	28.036	2.2723	0.51333	0.14333	0.15333	4.60E+05	NaN	NaN	NaN	NaN	28.036	2.2723
7.9817	2	0	0	30.075	2.5363	0.5	0.15	0.15667	4.60E+05	NaN	NaN	NaN	NaN	30.075	2.5363
8.7338	2	0	0	28.739	2.5911	0.52	0.15	0.16	4.60E+05	NaN	NaN	NaN	NaN	28.739	2.5911
8.6294	2	0	0	29.992	2.4257	0.52	0.15	0.15333	4.60E+05	NaN	NaN	NaN	NaN	29.992	2.4257
8.5294	2	0	0	32.061	2.5401	0.5	0.15	0.15333	4.60E+05	NaN	NaN	NaN	NaN	32.061	2.5401
9.0244	2	0	0	28.262	1.9867	0.50333	0.15667	0.16	4.60E+05	NaN	NaN	NaN	NaN	28.262	1.9867
7.4933	2	0	0	42.714	1.9767	0.53	0.15	0.15667	4.60E+05	NaN	NaN	NaN	NaN	42.714	1.9767
9.1887	2	0	0	42.154	1.5373	0.50333	0.14333	0.15667	4.60E+05	NaN	NaN	NaN	NaN	42.154	1.5373
8.0501	2	0	0	56.342	1.3118	0.51333	0.15333	0.15667	4.60E+05	NaN	NaN	NaN	NaN	56.342	1.3118
8.5972	2	0	0	56.582	1.1753	0.51333	0.14667	0.15333	4.60E+05	NaN	NaN	NaN	NaN	56.582	1.1753
8.1547	2	0	0	72.833	1.039	0.49	0.15	0.16	4.60E+05	NaN	NaN	NaN	NaN	72.833	1.039
8.699	2	0	0	81.203	0.89342	0.49333	0.15333	0.15	4.60E+05	NaN	NaN	NaN	NaN	81.203	0.89342
8.5175	2	0	0	81.841	0.8509	0.50333	0.15333	0.15667	4.60E+05	NaN	NaN	NaN	NaN	81.841	0.8509
8.345	2	0	0	92.792	0.86776	0.50333	0.14667	0.15667	4.60E+05	NaN	NaN	NaN	NaN	92.792	0.86776
8.9734	2	0	0	93.157	0.70614	0.51333	0.15	0.16	4.60E+05	NaN	NaN	NaN	NaN	93.157	0.70614
8.1106	2	0	0	102.22	0.78702	0.50333	0.15	0.15667	4.60E+05	NaN	NaN	NaN	NaN	102.22	0.78702
8.9695	2	0	0	82.289	0.83586	0.49	0.14667	0.15	4.60E+05	NaN	NaN	NaN	NaN	82.289	0.83586
8.2935	2	0	0	95.714	0.88318	0.49667	0.14333	0.14667	4.60E+05	NaN	NaN	NaN	NaN	95.714	0.88318
9.1942	2	0	0	77.839	0.96219	0.48333	0.14333	0.14	4.60E+05	NaN	NaN	NaN	NaN	77.839	0.96219
8.6542	2	0	0	81.722	0.96033	0.5	0.14	0.14667	4.60E+05	NaN	NaN	NaN	NaN	81.722	0.96033
8.8589	2	0	0	77.41	0.9601	0.49333	0.13667	0.15	4.60E+05	NaN	NaN	NaN	NaN	77.41	0.9601
8.621	2	0	0	78.982	1.0587	0.49333	0.14333	0.14667	4.60E+05	NaN	NaN	NaN	NaN	78.982	1.0587
9.1444	2	0	0	83.257	1.0064	0.48667	0.14333	0.14667	4.60E+05	NaN	NaN	NaN	NaN	83.257	1.0064
9.1538	2	0	0	86.723	1.0279	0.5	0.13333	0.14	4.60E+05	NaN	NaN	NaN	NaN	86.723	1.0279
9.4416	2	0	0	93.135	1.0223	0.50667	0.14333	0.14	4.60E+05	NaN	NaN	NaN	NaN	93.135	1.0223
9.7576	2	0	0	94.219	1.0479	0.50333	0.14	0.14	4.60E+05	NaN	NaN	NaN	NaN	94.219	1.0479
9.9362	2	0	0	112.51	0.91309	0.49	0.14	0.14333	4.60E+05	NaN	NaN	NaN	NaN	112.51	0.91309
10.136	2	0	0	NaN	NaN	0.48667	0.14	0.13667	4.60E+05	NaN	NaN	NaN	NaN	127.46	0.83504
10.317	2	0	0	NaN	NaN	0.51667	0.13	0.13667	4.60E+05	NaN	NaN	NaN	NaN	165.65	0.72635
10.969	2	0	0	NaN	NaN	0.47333	0.14	0.15333	4.60E+05	NaN	NaN	NaN	NaN	199.26	0.55994
10.563	2	0	0	NaN	NaN	0.48667	0.13	0.13667	4.60E+05	NaN	NaN	NaN	NaN	191.85	0.61018
10.82	2	0	0	NaN	NaN	0.51667	0.13667	0.14	4.60E+05	NaN	NaN	NaN	NaN	306.14	0.42563
11.415	2	0	0	NaN	NaN	0.49	0.13667	0.14	4.60E+05	NaN	NaN	NaN	NaN	346.87	0.35579
11.109	2	0	0	NaN	NaN	0.51667	0.14	0.13667	4.60E+05	NaN	NaN	NaN	NaN	703.26	0.19905
11.831	2	0	0	NaN	NaN	0.50333	0.14333	0.13333	4.60E+05	NaN	NaN	NaN	NaN	603.34	0.18701
10.622	2	0	0	NaN	NaN	0.50667	0.13667	0.13333	4.60E+05	NaN	NaN	NaN	NaN	2406.8	0.055829
11.592	2	0	0	NaN	NaN	0.50333	0.15667	0.14667	4.60E+05	NaN	NaN	NaN	NaN	1058.9	0.10886
10.736	2	0	0	NaN	NaN	0.50667	0.14333	0.13333	4.60E+05	NaN	NaN	NaN	NaN	1247.8	0.1073
11.571	2	0	0	NaN	NaN	0.50333	0.14333	0.14333	4.60E+05	NaN	NaN	NaN	NaN	576.7	0.18654
10.372	2	0	0	NaN	NaN	0.51333	0.14667	0.14333	4.60E+05	NaN	NaN	NaN	NaN	233.49	0.49616
10.763	2	0	0	NaN	NaN	0.51333	0.15	0.14333	4.60E+05	NaN	NaN	NaN	NaN	181.34	0.53848
9.8816	2	0	0	NaN	NaN	0.51	0.15	0.15	4.60E+05	NaN	NaN	NaN	NaN	125.48	0.79692
10	2	0	0	88.943	1.0484	0.50667	0.15	0.14667	4.60E+05	NaN	NaN	NaN	NaN	88.943	1.0484
9.6564	2	0	0	66.013	1.3973	0.51333	0.15	0.15	4.60E+05	NaN	NaN	NaN	NaN	66.013	1.3973
9.6041	2	0	0	61.989	1.7707	0.51333	0.15	0.15	4.60E+05	3.6827	-0.30383	NaN	NaN	61.989	1.7707
10.477	2	0	0	44.963	1.7815	0.52333	0.15	0.15	4.60E+05	NaN	NaN	NaN	NaN	44.963	1.7815
8.9501	2	0	0	42.827	2.486	0.50333	0.15333	0.15333	4.60E+05	-4.5602	-8.2962	-19.259	-12.91	42.827	2.486
10.318	2	0	0	33.45	2.4478	0.51333	0.15	0.15333	4.60E+05	-9.2631	-11.918	-20.585	-14.522	33.45	2.4478
9.0488	2	0	0	33.077	2.7122	0.50333	0.15667	0.15	4.60E+05	NaN	NaN	-25.489	-18.501	33.077	2.7122
9.4717	2	0	0	29.692	2.6597	0.50667	0.15333	0.15667	4.60E+05	0.23542	-3.615	-11.487	-4.2959	29.692	2.6597
8.8866	2	0	0	30.744	2.776	0.5	0.15	0.15333	4.60E+05	NaN	NaN	NaN	NaN	30.744	2.776
9.2382	2	0	0	31.76	2.8165	0.49667	0.15	0.15333	4.60E+05	NaN	NaN	NaN	NaN	31.76	2.8165
9.4579	2	0	0	31.038	2.7211	0.51333	0.14667	0.16	4.60E+05	-9.6576	-12.878	-25.016	-19.986	31.038	2.7211
9.1902	2	0	0	34.594	2.6052	0.50667	0.13667	0.15333	4.60E+05	-14.552	-16.984	NaN	NaN	34.594	2.6052
9.4932	2	0	0	33.911	2.3409	0.53333	0.15333	0.15	4.60E+05	-23.793	-25.491	-36.567	-28.604	33.911	2.3409
8.9097	2	0	0	40.164	2.3954	0.50667	0.15	0.15	4.60E+05	NaN	NaN	NaN	NaN	40.164	2.3954
9.8087	2	0	0	42.611	1.9378	0.50667	0.14667	0.14667	4.60E+05	NaN	NaN	NaN	NaN	42.611	1.9378
9.0868	2	0	0	51.389	1.7604	0.51333	0.14667	0.14	4.60E+05	NaN	NaN	NaN	NaN	51.389	1.7604
9.5113	2	0	0	57.752	1.3605	0.51667	0.14667	0.15	4.60E+05	NaN	NaN	NaN	NaN	57.752	1.3605
8.8641	2	0	0	76.047	1.1826	0.51667	0.15333	0.15333	4.60E+05	NaN	NaN	NaN	NaN	76.047	1.1826
9.4833	2	0	0	86.816	0.93452	0.51333	0.15	0.15333	4.60E+05	NaN	NaN	NaN	NaN	86.816	0.93452
9.0073	2	0	0	101.36	0.80386	0.53667	0.15	0.15667	4.60E+05	NaN	NaN	NaN	NaN	101.36	0.80386
9.0266	2	0	0	NaN	NaN	0.51667	0.16	0.16	4.60E+05	NaN	NaN	NaN	NaN	124.96	0.69477
9.3175	2	0	0	NaN	NaN	0.52333	0.15	0.15667	4.60E+05	NaN	NaN	NaN	NaN	126.4	0.62985
8.9227	2	0	0	NaN	NaN	0.52667	0.15667	0.15	4.60E+05	NaN	NaN	NaN	NaN	183.25	0.49068
9.4826	2	0	0	NaN	NaN	0.51667	0.15667	0.16	4.60E+05	NaN	NaN	NaN	NaN	158.34	0.4675
8.6037	2	0	0	NaN	NaN	0.52667	0.16	0.16	4.60E+05	NaN	NaN	NaN	NaN	167.41	0.4674
8.8459	2	0	0	NaN	NaN	0.52333	0.16	0.15667	4.60E+05	NaN	NaN	NaN	NaN	167.91	0.47758
8.9548	2	0	0	NaN	NaN	0.48667	0.16667	0.16667	4.60E+05	NaN	NaN	NaN	NaN	127.61	0.56783
8.5123	2	0	0	NaN	NaN	0.52667	0.15667	0.17	4.60E+05	NaN	NaN	NaN	NaN	134.6	0.6023
9.0039	2	0	0	NaN	NaN	0.52	0.16	0.15333	4.60E+05	NaN	NaN	NaN	NaN	126.74	0.58592
8.6175	2	0	0	109.5	0.72298	0.52333	0.17	0.16667	4.60E+05	NaN	NaN	NaN	NaN	109.5	0.72298
8.8977	2	0	0	104.83	0.72898	0.54333	0.17667	0.16	4.60E+05	NaN	NaN	NaN	NaN	104.83	0.72898
8.7419	2	0	0	NaN	NaN	0.52333	0.17333	0.16333	4.60E+05	NaN	NaN	NaN	NaN	117.35	0.64194
8.6794	2	0	0	NaN	NaN	0.55333	0.17	0.17	4.60E+05	NaN	NaN	NaN	NaN	148.8	0.55755
9.1084	2	0	0	96.97	0.6743	0.53333	0.17333	0.16667	4.60E+05	NaN	NaN	NaN	NaN	96.97	0.6743
8.0862	2	0	0	NaN	NaN	0.51	0.17333	0.17667	4.60E+05	NaN	NaN	NaN	NaN	130.95	0.52132
8.2622	2	0	0	90.79	0.54609	0.54	0.18	0.17	4.60E+05	NaN	NaN	NaN	NaN	90.79	0.54609
7.0413	2	0	0	102.02	0.68054	0.5	0.17333	0.17333	4.60E+05	NaN	NaN	NaN	NaN	102.02	0.68054
8.3323	2	0	0	NaN	NaN	0.53333	0.17333	0.18333	4.60E+05	NaN	NaN	NaN	NaN	146	0.42941
7.9179	2	0	0	104.06	0.51384	0.52	0.18667	0.17333	4.60E+05	NaN	NaN	NaN	NaN	104.06	0.51384
7.3124	2	0	0	NaN	NaN	0.52333	0.18333	0.18667	4.60E+05	NaN	NaN	NaN	NaN	115.01	0.51875
7.7241	2	0	0	NaN	NaN	0.53667	0.17667	0.18333	4.60E+05	NaN	NaN	NaN	NaN	Inf	0
6.4499	2	0	0	NaN	NaN	0.53333	0.18	0.18	4.60E+05	NaN	NaN	NaN	NaN	Inf	0
7.3075	2	0	0	NaN	NaN	0.52667	0.18667	0.19667	4.60E+05	NaN	NaN	NaN	NaN	Inf	0
7.322	2	0	0	NaN	NaN	0.56	0.18333	0.18333	4.60E+05	NaN	NaN	NaN	NaN	Inf	0
6.3127	2	0	0	0	0	0.51667	0.18333	0.19	4.60E+05	NaN	NaN	NaN	NaN	0	0
7.0848	2	0	0	0	0	0.51	0.18667	0.18333	4.60E+05	NaN	NaN	NaN	NaN	0	0
6.4707	2	0	0	0	0	NaN	0.18667	0.18	4.60E+05	NaN	NaN	NaN	NaN	0	0
7.5944	4	0	0	NaN	NaN	0.54333	0.17667	0.17667	2.88E+05	NaN	NaN	NaN	NaN	Inf	0
7.2352	4	0	0	NaN	NaN	0.52667	0.17667	0.18333	2.88E+05	NaN	NaN	NaN	NaN	Inf	0
7.3944	4	0	0	NaN	NaN	0.54	0.17	0.17	2.88E+05	NaN	NaN	NaN	NaN	Inf	0
7.7633	4	0	0	NaN	NaN	0.53667	0.16667	0.18	2.88E+05	NaN	NaN	NaN	NaN	Inf	0
7.2465	4	0	0	NaN	NaN	0.54	0.17	0.17333	2.88E+05	NaN	NaN	NaN	NaN	588.01	-0.099013
7.6302	4	0	0	NaN	NaN	0.53333	0.16667	0.17333	2.88E+05	NaN	NaN	NaN	NaN	12827	-0.0045627
7.6502	4	0	0	NaN	NaN	0.54	0.17333	0.17333	2.88E+05	NaN	NaN	NaN	NaN	675.1	-0.073539
7.046	4	0	0	NaN	NaN	0.53333	0.17333	0.18333	2.88E+05	NaN	NaN	NaN	NaN	590.63	0.096529
7.5507	4	0	0	NaN	NaN	0.52667	0.17	0.17333	2.88E+05	NaN	NaN	NaN	NaN	425.15	-0.11974
7.135	4	0	0	NaN	NaN	0.54	0.17	0.17667	2.88E+05	NaN	NaN	NaN	NaN	3145.8	-0.015503
6.9834	4	0	0	NaN	NaN	0.52333	0.17	0.17	2.88E+05	NaN	NaN	NaN	NaN	1215.2	-0.043214
7.2466	4	0	0	NaN	NaN	0.53333	0.17	0.17333	2.88E+05	NaN	NaN	NaN	NaN	326.92	-0.15004
7.0036	4	0	0	NaN	NaN	0.52667	0.16667	0.16667	2.88E+05	NaN	NaN	NaN	NaN	472.87	-0.1029
6.9755	4	0	0	NaN	NaN	0.54333	0.16667	0.17333	2.88E+05	NaN	NaN	NaN	NaN	293.77	-0.1682
7.0293	4	0	0	NaN	NaN	0.53	0.16333	0.16333	2.88E+05	NaN	NaN	NaN	NaN	176.1	-0.32853
7.6061	4	0	0	NaN	NaN	0.52667	0.16667	0.16667	2.88E+05	NaN	NaN	NaN	NaN	124.85	-0.43564
7.3748	4	0	0	NaN	NaN	0.52333	0.16667	0.16	2.88E+05	NaN	NaN	NaN	NaN	124.73	-0.46636
7.6269	4	0	0	76.583	-0.84343	0.52667	0.16667	0.16333	2.88E+05	NaN	NaN	NaN	NaN	76.583	-0.84343
8.0369	4	0	0	73.383	-0.80698	0.52667	0.16333	0.16333	2.88E+05	NaN	NaN	NaN	NaN	73.383	-0.80698
7.6953	4	0	0	60.241	-1.1284	0.53	0.17	0.15667	2.88E+05	NaN	NaN	NaN	NaN	60.241	-1.1284
8.2447	4	0	0	50.523	-1.3478	0.52667	0.16333	0.16333	2.89E+05	NaN	NaN	NaN	NaN	50.523	-1.3478
8.2519	4	0	0	40.636	-1.6442	0.53	0.17	0.16667	2.89E+05	NaN	NaN	NaN	NaN	40.636	-1.6442
8.1741	4	0	0	42.294	-1.7845	0.52	0.16667	0.16667	2.89E+05	NaN	NaN	NaN	NaN	42.294	-1.7845
8.6876	4	0	0	37.801	-1.9032	0.52	0.16	0.16	2.89E+05	NaN	NaN	NaN	NaN	37.801	-1.9032
8.4819	4	0	0	32.782	-2.3346	0.52333	0.15667	0.16333	2.89E+05	NaN	NaN	NaN	NaN	32.782	-2.3346
8.7483	4	0	0	33.701	-2.2822	0.51667	0.16	0.15667	2.89E+05	NaN	NaN	NaN	NaN	33.701	-2.2822
8.7701	4	0	0	26.982	-2.5887	0.52	0.15667	0.15667	2.89E+05	NaN	NaN	NaN	NaN	26.982	-2.5887
8.3576	4	0	0	33.75	-2.5252	0.51333	0.15	0.16	2.89E+05	NaN	NaN	NaN	NaN	33.75	-2.5252
9.2318	4	0	0	31.98	-2.2581	0.51333	0.15333	0.15	2.89E+05	NaN	NaN	NaN	NaN	31.98	-2.2581
8.4978	4	0	0	34.8	-2.2479	0.51	0.15667	0.15667	2.89E+05	NaN	NaN	NaN	NaN	34.8	-2.2479
8.8447	4	0	0	35.977	-1.9998	0.51333	0.15333	0.15667	2.89E+05	NaN	NaN	NaN	NaN	35.977	-1.9998
8.4822	4	0	0	38.679	-1.6514	NaN	0.15667	0.15	2.89E+05	NaN	NaN	NaN	NaN	38.679	-1.6514
7.9923	4	0	0	46.74	-1.6448	0.53333	0.15333	0.15667	2.89E+05	NaN	NaN	NaN	NaN	46.74	-1.6448
8.7679	4	0	0	43.282	-1.4485	0.51333	0.15	0.14667	2.89E+05	NaN	NaN	NaN	NaN	43.282	-1.4485
7.918	4	0	0	64.409	-1.0553	0.53	0.15	0.14333	2.89E+05	NaN	NaN	NaN	NaN	64.409	-1.0553
8.2446	4	0	0	67.919	-1.0325	0.51333	0.15	0.15	2.89E+05	NaN	NaN	NaN	NaN	67.919	-1.0325
8.3743	4	0	0	84.425	-0.80211	0.52	0.15333	0.14667	2.89E+05	NaN	NaN	NaN	NaN	84.425	-0.80211
8.2291	4	0	0	79.869	-1.0045	0.53	0.15667	0.14333	2.89E+05	NaN	NaN	NaN	NaN	79.869	-1.0045
8.9571	4	0	0	113.76	-0.5703	0.52	0.15667	0.15667	2.89E+05	NaN	NaN	NaN	NaN	113.76	-0.5703
8.0545	4	0	0	NaN	NaN	0.51	0.15333	0.14333	2.89E+05	NaN	NaN	NaN	NaN	130.75	-0.64186
9.1608	4	0	0	NaN	NaN	0.51667	0.15667	0.15	2.89E+05	NaN	NaN	NaN	NaN	124.13	-0.5819
8.499	4	0	0	114.78	-0.65609	0.52	0.15667	0.15	2.89E+05	NaN	NaN	NaN	NaN	114.78	-0.65609
8.678	4	0	0	NaN	NaN	0.52	0.14667	0.15	2.89E+05	NaN	NaN	NaN	NaN	121.75	-0.65026
8.8977	4	0	0	NaN	NaN	0.51667	0.15667	0.15333	2.89E+05	NaN	NaN	NaN	NaN	144.24	-0.47952
8.3166	4	0	0	NaN	NaN	NaN	0.15333	0.15	2.89E+05	-9.0605	-11.281	-13.919	-11.452	142.01	-0.55301
8.8619	4	0	0	114.54	-0.59059	0.53	0.15	0.15	2.89E+05	NaN	NaN	NaN	NaN	114.54	-0.59059
8.2247	4	0	0	NaN	NaN	0.52	0.16	0.15	2.89E+05	NaN	NaN	NaN	NaN	120.47	-0.56543
8.2534	4	0	0	107.3	-0.63039	0.53	0.15333	0.15667	2.89E+05	NaN	NaN	NaN	NaN	107.3	-0.63039
8.2244	4	0	0	101.8	-0.68651	0.52667	0.16	0.15	2.89E+05	NaN	NaN	NaN	NaN	101.8	-0.68651
8.3596	4	0	0	112.91	-0.61323	0.52667	0.16	0.15	2.89E+05	NaN	NaN	NaN	NaN	112.91	-0.61323
8.3209	4	0	0	93.376	-0.80203	0.53333	0.16	0.14667	2.89E+05	NaN	NaN	NaN	NaN	93.376	-0.80203
8.6539	4	0	0	101.12	-0.71047	0.53667	0.16333	0.15333	2.89E+05	NaN	NaN	NaN	NaN	101.12	-0.71047
8.4762	4	0	0	95.595	-0.69562	0.53	0.16	0.14667	2.89E+05	NaN	NaN	NaN	NaN	95.595	-0.69562
8.1546	4	0	0	92.043	-0.82862	0.52333	0.15333	0.14667	2.89E+05	NaN	NaN	NaN	NaN	92.043	-0.82862
8.7332	4	0	0	70.929	-0.92501	0.53333	0.15	0.14333	2.89E+05	NaN	NaN	NaN	NaN	70.929	-0.92501
8.1	4	0	0	83.915	-0.91443	0.52333	0.16	0.15	2.89E+05	NaN	NaN	NaN	NaN	83.915	-0.91443
8.7598	4	0	0	89.896	-0.78373	0.52667	0.15333	0.15667	2.89E+05	NaN	NaN	NaN	NaN	89.896	-0.78373
8.3937	4	0	0	103.42	-0.68781	0.53	0.15	0.15333	2.89E+05	NaN	NaN	NaN	NaN	103.42	-0.68781
8.434	4	0	0	98.234	-0.77177	0.52667	0.15333	0.15333	2.89E+05	NaN	NaN	NaN	NaN	98.234	-0.77177
8.7071	4	0	0	100.14	-0.66701	0.52333	0.15	0.15333	2.89E+05	NaN	NaN	NaN	NaN	100.14	-0.66701
8.1726	4	0	0	NaN	NaN	0.53	0.15333	0.15	2.89E+05	NaN	NaN	NaN	NaN	141.64	-0.5382
8.731	4	0	0	NaN	NaN	0.52667	0.15667	0.16	2.89E+05	NaN	NaN	NaN	NaN	143.71	-0.49001
8.3916	4	0	0	NaN	NaN	0.52333	0.15667	0.15667	2.89E+05	NaN	NaN	NaN	NaN	187.28	-0.40195
8.6761	4	0	0	NaN	NaN	0.52333	0.15	0.15333	2.89E+05	NaN	NaN	NaN	NaN	280.52	-0.27656
8.8079	4	0	0	NaN	NaN	0.52	0.15667	0.15333	2.89E+05	NaN	NaN	NaN	NaN	405.11	-0.18491
8.6551	4	0	0	NaN	NaN	0.51667	0.16	0.15667	2.89E+05	NaN	NaN	NaN	NaN	1094.5	-0.07781
9.2284	4	0	0	NaN	NaN	0.51333	0.15333	0.15667	2.89E+05	NaN	NaN	NaN	NaN	503.66	-0.16019
8.9822	4	0	0	NaN	NaN	0.50667	0.15	0.15	2.89E+05	NaN	NaN	NaN	NaN	420.98	-0.19878
9.1478	4	0	0	NaN	NaN	0.5	0.15	0.15667	2.89E+05	NaN	NaN	NaN	NaN	462.18	-0.19029
9.3782	4	0	0	NaN	NaN	0.51667	0.14333	0.16	2.89E+05	NaN	NaN	NaN	NaN	337.52	-0.23968
8.9944	4	0	0	NaN	NaN	0.50667	0.15333	0.15667	2.89E+05	NaN	NaN	NaN	NaN	521.7	-0.18134
9.7265	4	0	0	NaN	NaN	0.50667	0.14667	0.15	2.89E+05	NaN	NaN	NaN	NaN	269.18	-0.29908
8.9725	4	0	0	NaN	NaN	0.50667	0.14667	0.15	2.89E+05	NaN	NaN	NaN	NaN	195.32	-0.45836
9.4619	4	0	0	105.71	-0.78657	0.50333	0.14667	0.14333	2.89E+05	NaN	NaN	NaN	NaN	105.71	-0.78657
9.1185	4	0	0	70.905	-1.0854	0.52333	0.14667	0.15333	2.89E+05	NaN	NaN	NaN	NaN	70.905	-1.0854
8.7728	4	0	0	59.593	-1.4574	0.51667	0.15333	0.15	2.89E+05	NaN	NaN	NaN	NaN	59.593	-1.4574
9.3193	4	0	0	43.741	-1.8076	0.52667	0.15333	0.14333	2.89E+05	NaN	NaN	NaN	NaN	43.741	-1.8076
8.8918	4	0	0	43.813	-1.8753	0.52333	0.15333	0.15	2.89E+05	NaN	NaN	NaN	NaN	43.813	-1.8753
9.0643	4	0	0	37.015	-1.9817	0.51667	0.15	0.14667	2.89E+05	NaN	NaN	NaN	NaN	37.015	-1.9817
8.5646	4	0	0	31.789	-2.2744	0.51667	0.15	0.14	2.89E+05	NaN	NaN	NaN	NaN	31.789	-2.2744
8.503	4	0	0	28.683	-2.7405	0.52333	0.15	0.14667	2.89E+05	NaN	NaN	NaN	NaN	28.683	-2.7405
8.8659	4	0	0	28.747	-2.7382	0.52333	0.14333	0.14333	2.89E+05	NaN	NaN	NaN	NaN	28.747	-2.7382
8.8722	4	0	0	31.589	-2.9754	0.52	0.14667	0.14333	2.89E+05	NaN	NaN	NaN	NaN	31.589	-2.9754
9.6948	4	0	0	29.024	-2.8164	0.52333	0.15	0.13333	2.89E+05	NaN	NaN	NaN	NaN	29.024	-2.8164
9.0412	4	0	0	39.187	-2.5931	NaN	0.15333	0.14333	2.89E+05	NaN	NaN	NaN	NaN	39.187	-2.5931
10.08	4	0	0	39.018	-2.1942	0.51667	0.14667	0.15	2.89E+05	NaN	NaN	NaN	NaN	39.018	-2.1942
9.2527	4	0	0	48.316	-2.0468	0.52	0.15	0.14667	2.89E+05	NaN	NaN	NaN	NaN	48.316	-2.0468
9.9444	4	0	0	50.689	-1.6885	0.51667	0.14667	0.14667	2.89E+05	NaN	NaN	-9.9601	-9.7089	50.689	-1.6885
9.2514	4	0	0	51.862	-1.6333	0.52333	0.15	0.15	2.89E+05	NaN	NaN	NaN	NaN	51.862	-1.6333
9.2036	4	0	0	69.766	-1.2543	0.48	0.15333	0.14333	2.89E+05	NaN	NaN	NaN	NaN	69.766	-1.2543
9.3546	4	0	0	72.042	-1.0795	0.54	0.16	0.14667	2.89E+05	NaN	NaN	NaN	NaN	72.042	-1.0795
8.8188	4	0	0	82.163	-1.0683	0.53667	0.15667	0.15333	2.89E+05	NaN	NaN	NaN	NaN	82.163	-1.0683
9.3688	4	0	0	84.565	-0.9195	0.53333	0.15667	0.14667	2.89E+05	NaN	NaN	NaN	NaN	84.565	-0.9195
8.818	4	0	0	103.81	-0.80257	0.53667	0.15667	0.14667	2.89E+05	NaN	NaN	NaN	NaN	103.81	-0.80257
9.1276	4	0	0	87.624	-0.91108	0.53667	0.15	0.15	2.89E+05	NaN	NaN	NaN	NaN	87.624	-0.91108
8.9349	4	0	0	94.818	-0.76521	0.53	NaN	0.14333	2.89E+05	NaN	NaN	NaN	NaN	94.818	-0.76521
8.518	4	0	0	103.96	-0.77748	0.53	0.15	0.14667	2.89E+05	-8.9039	-10.883	-11.439	-9.8223	103.96	-0.77748
8.9905	4	0	0	81.428	-0.90906	0.53333	0.15333	0.15	2.89E+05	NaN	NaN	NaN	NaN	81.428	-0.90906
8.6036	4	0	0	111.41	-0.66206	0.53667	0.15333	0.15	2.89E+05	NaN	NaN	NaN	NaN	111.41	-0.66206
8.5884	4	0	0	92.975	-0.78181	0.52667	0.15667	0.14	2.89E+05	NaN	NaN	NaN	NaN	92.975	-0.78181
8.5258	4	0	0	84.307	-0.91743	0.52667	0.15	0.15333	2.89E+05	NaN	NaN	NaN	NaN	84.307	-0.91743
8.7946	4	0	0	83.222	-0.87831	0.41	0.14667	0.15667	2.89E+05	NaN	NaN	NaN	NaN	83.222	-0.87831
8.5496	4	0	0	NaN	NaN	0.5	0.14333	0.15333	2.89E+05	NaN	NaN	NaN	NaN	115.66	-0.61717
8.4487	4	0	0	106.67	-0.63474	0.52333	0.13	0.15667	2.89E+05	NaN	NaN	NaN	NaN	106.67	-0.63474
8.2284	4	0	0	NaN	NaN	0.51	0.14667	0.15667	2.89E+05	NaN	NaN	NaN	NaN	141.7	-0.443
7.9229	4	0	0	111.08	-0.62795	0.51	0.14667	0.15	2.89E+05	NaN	NaN	NaN	NaN	111.08	-0.62795
8.3516	4	0	0	NaN	NaN	0.50667	0.15	0.15333	2.89E+05	NaN	NaN	NaN	NaN	121.6	-0.51378
7.9041	4	0	0	NaN	NaN	0.52	0.15333	0.15667	2.89E+05	-2.3211	-5.8851	-6.5246	-3.2559	152.71	-0.43554
8.1554	4	0	0	NaN	NaN	0.51667	0.15333	0.14667	2.89E+05	NaN	NaN	NaN	NaN	120.94	-0.62005
8.6598	4	0	0	NaN	NaN	0.51667	0.15667	0.15	2.89E+05	NaN	NaN	NaN	NaN	154.8	-0.46674
8.5002	4	0	0	NaN	NaN	0.51667	0.12	0.14667	2.89E+05	NaN	NaN	NaN	NaN	176.78	-0.4247
8.6649	4	0	0	NaN	NaN	0.51667	0.16	0.14	2.89E+05	NaN	NaN	NaN	NaN	825.27	-0.10033
9.0993	4	0	0	NaN	NaN	0.51333	0.16	0.15333	2.89E+05	NaN	NaN	NaN	NaN	190.99	-0.40355
8.7792	4	0	0	NaN	NaN	0.51333	0.14333	0.15	2.89E+05	NaN	NaN	NaN	NaN	369.49	-0.23605
9.3391	4	0	0	NaN	NaN	0.51333	0.15	0.15	2.89E+05	NaN	NaN	NaN	NaN	322.5	-0.26046
9.1649	4	0	1	NaN	NaN	0.51333	0.15	0.14667	2.89E+05	NaN	NaN	NaN	NaN	750.32	-0.12838
9.8145	4	1	0	NaN	NaN	0.5	0.15333	0.14333	2.89E+05	NaN	NaN	NaN	NaN	3164.7	-0.029326
9.6337	4	1	0	NaN	NaN	0.50667	0.15667	0.14667	2.89E+05	NaN	NaN	NaN	NaN	1388.7	-0.069244
9.8061	4	1	0	NaN	NaN	0.50333	0.15	0.15333	2.89E+05	-5.4833	-8.5132	-10.503	-7.0966	5023.3	0.018404
9.6152	4	1	0	NaN	NaN	0.5	0.15333	NaN	2.89E+05	NaN	NaN	NaN	NaN	426.32	-0.2257
9.8093	4	1	0	NaN	NaN	NaN	0.14667	0.14667	2.89E+05	NaN	NaN	NaN	NaN	3778.4	-0.024221
9.5664	4	1	0	NaN	NaN	0.47333	0.13	0.14667	2.89E+05	NaN	NaN	NaN	NaN	192.09	-0.52512
10.043	4	1	0	NaN	NaN	0.50333	0.15333	0.15333	2.89E+05	NaN	NaN	NaN	NaN	148.83	-0.63882
9.7505	4	1	0	NaN	NaN	0.49667	0.15	0.15667	2.89E+05	NaN	NaN	NaN	NaN	120.5	-0.77031
9.6346	4	1	0	89.106	-1.0755	0.5	0.15667	0.15	2.89E+05	NaN	NaN	NaN	NaN	89.106	-1.0755
9.7897	4	1	0	66.797	-1.207	0.50667	0.15667	0.14667	2.89E+05	NaN	NaN	NaN	NaN	66.797	-1.207
8.979	4	1	0	52.142	-1.8178	0.52333	0.16	0.14333	2.89E+05	NaN	NaN	NaN	NaN	52.142	-1.8178
9.7357	4	1	0	41.46	-1.9332	0.52333	0.14667	0.14333	2.89E+05	NaN	NaN	NaN	NaN	41.46	-1.9332
8.9526	4	1	0	37.738	-2.4527	0.51667	0.16667	0.14333	2.89E+05	NaN	NaN	NaN	NaN	37.738	-2.4527
9.6209	4	1	0	34.1	-2.5403	0.52	0.16	0.14667	2.89E+05	NaN	NaN	NaN	NaN	34.1	-2.5403
9.3072	4	1	0	30.438	-2.8854	0.52667	0.16	0.14333	2.89E+05	NaN	NaN	NaN	NaN	30.438	-2.8854
9.3715	4	1	0	32.101	-3.309	0.52	0.16333	0.13667	2.89E+05	NaN	NaN	NaN	NaN	32.101	-3.309
10.306	4	1	0	30.753	-3.0268	0.52333	0.16	0.14	2.89E+05	NaN	NaN	NaN	NaN	30.753	-3.0268
9.6479	4	1	0	30.932	-3.2723	0.52333	0.10667	0.14	2.89E+05	NaN	NaN	NaN	NaN	30.932	-3.2723
10.061	4	1	0	30.51	-3.0936	0.52	0.17	0.14333	2.89E+05	NaN	NaN	NaN	NaN	30.51	-3.0936
9.7153	4	1	0	33.283	-3.0119	0.51667	0.16333	0.14	2.89E+05	NaN	NaN	NaN	NaN	33.283	-3.0119
10.012	4	1	0	36.384	-2.7374	0.51333	0.19	0.14667	2.89E+05	NaN	NaN	NaN	NaN	36.384	-2.7374
9.98	4	1	0	40.527	-2.2339	0.52333	0.20333	0.15	2.89E+05	NaN	NaN	NaN	NaN	40.527	-2.2339
9.5149	4	1	0	48.708	-1.9134	0.51667	0.16333	0.15333	2.89E+05	NaN	NaN	NaN	NaN	48.708	-1.9134
9.654	4	1	0	54.619	-1.4713	0.51333	0.15667	0.16	2.89E+05	-1.3271	-3.9322	NaN	NaN	54.619	-1.4713
8.9643	4	1	0	72.639	-1.1456	0.51333	0.16	0.15667	2.89E+05	-2.1087	-5.2697	-6.596	-4.7	72.639	-1.1456
9.1224	4	1	0	78.654	-0.8455	0.5	0.15333	0.15333	2.89E+05	NaN	NaN	NaN	NaN	78.654	-0.8455
8.1549	4	1	0	96.655	-0.78425	0.48333	0.13667	0.15667	2.89E+05	NaN	NaN	NaN	NaN	96.655	-0.78425
8.7064	4	1	0	NaN	NaN	0.49333	0.14	0.15667	2.89E+05	NaN	NaN	NaN	NaN	116.14	-0.5897
8.2759	4	1	0	NaN	NaN	0.50333	0.14667	0.15333	2.89E+05	NaN	NaN	NaN	NaN	137.89	-0.48785
8.2018	4	1	0	NaN	NaN	0.5	0.15333	0.15	2.89E+05	0.5473	-2.5518	-3.978	-2.9448	160.16	-0.48063
8.7736	4	1	0	NaN	NaN	0.51	0.15	0.15667	2.89E+05	-7.8334	-9.7796	-7.4489	-3.0842	156.65	-0.44279
8.3285	4	1	0	NaN	NaN	0.51667	0.15333	0.14667	2.89E+05	NaN	NaN	NaN	NaN	178.16	-0.45532
9.0067	4	1	0	NaN	NaN	0.50667	0.15333	0.15667	2.89E+05	NaN	NaN	NaN	NaN	193.75	-0.38739
8.6636	4	1	0	NaN	NaN	0.50333	0.14667	0.15333	2.89E+05	NaN	NaN	NaN	NaN	176.41	-0.44861
8.896	4	1	0	NaN	NaN	0.50667	0.15333	0.15	2.89E+05	NaN	NaN	NaN	NaN	125.36	-0.67853
9.2228	4	1	0	105.29	-0.74614	0.49667	0.15667	0.14333	2.89E+05	NaN	NaN	NaN	NaN	105.29	-0.74614
8.8635	4	1	0	107.07	-0.82789	0.44667	0.13333	0.13333	2.89E+05	NaN	NaN	NaN	NaN	107.07	-0.82789
9.4148	4	1	0	108.87	-0.74763	0.57	0.13	0.13	2.89E+05	NaN	NaN	NaN	NaN	108.87	-0.74763
9.022	4	1	0	96.112	-0.88831	0.48333	0.13	0.14333	2.89E+05	NaN	NaN	NaN	NaN	96.112	-0.88831
9.24	4	1	0	92.293	-0.89484	0.48667	0.13333	0.14	2.89E+05	NaN	NaN	NaN	NaN	92.293	-0.89484
9.0878	4	1	0	95.473	-0.90934	0.48	0.13333	0.14	2.89E+05	NaN	NaN	NaN	NaN	95.473	-0.90934
9.3176	4	1	0	93.984	-0.93442	0.47333	0.13	0.14333	2.89E+05	NaN	NaN	NaN	NaN	93.984	-0.93442
9.3713	4	1	0	96.836	-1.0094	0.48333	0.12333	0.14667	2.89E+05	NaN	NaN	NaN	NaN	96.836	-1.0094
9.8868	4	1	0	88.672	-1.0219	0.47667	0.12333	0.14333	2.89E+05	NaN	NaN	NaN	NaN	88.672	-1.0219
9.519	4	1	0	100.84	-0.86305	0.48	0.12333	0.14	2.89E+05	NaN	NaN	NaN	NaN	100.84	-0.86305
9.3288	4	1	0	107.08	-0.91288	0.42	0.12	0.13667	2.89E+05	NaN	NaN	NaN	NaN	107.08	-0.91288
9.8869	4	1	0	109.83	-0.7627	0.47	0.12667	0.14	2.89E+05	NaN	NaN	NaN	NaN	109.83	-0.7627
9.1524	4	1	0	100.53	-0.93129	0.47	0.12667	0.13	2.89E+05	NaN	NaN	NaN	NaN	100.53	-0.93129
9.6761	4	1	0	110.74	-0.6547	0.58333	0.13333	0.12	2.89E+05	NaN	NaN	NaN	NaN	110.74	-0.6547
8.5146	4	1	0	NaN	NaN	0.48	0.13333	0.13333	2.89E+05	NaN	NaN	NaN	NaN	116.91	-0.83103
9.8568	4	1	0	106.34	-0.74506	0.47667	0.13	0.12667	2.89E+05	NaN	NaN	NaN	NaN	106.34	-0.74506
8.9011	4	1	0	NaN	NaN	0.48333	0.12667	0.12333	2.89E+05	NaN	NaN	NaN	NaN	154.22	-0.66854
10.154	4	1	1	NaN	NaN	0.45667	0.12333	0.13	2.89E+05	NaN	NaN	NaN	NaN	194.84	-0.52944
10.157	4	0	0	NaN	NaN	0.43333	0.12667	0.12667	2.89E+05	NaN	NaN	NaN	NaN	193.34	-0.49281
9.7612	4	0	0	NaN	NaN	0.46333	0.11667	0.12	2.89E+05	NaN	NaN	NaN	NaN	235.1	-0.44267
10.202	4	0	0	NaN	NaN	0.44	0.12	0.13	2.89E+05	NaN	NaN	NaN	NaN	564.91	-0.20145
10.668	4	0	0	NaN	NaN	0.48667	0.12667	0.12	2.89E+05	NaN	NaN	NaN	NaN	431.23	-0.25944
10.577	4	0	0	NaN	NaN	0.47667	0.13	0.12	2.89E+05	NaN	NaN	NaN	NaN	307.21	-0.45265
11.792	4	0	0	NaN	NaN	0.53667	0.13	0.12333	2.89E+05	NaN	NaN	NaN	NaN	131.43	-0.94453
11.142	4	0	0	104.94	-1.3839	0.37667	0.12	0.12333	2.89E+05	NaN	NaN	NaN	NaN	104.94	-1.3839
12.051	4	0	1	89.583	-1.5308	0.47333	0.12333	0.12667	2.89E+05	NaN	NaN	NaN	NaN	89.583	-1.5308
11.71	4	1	0	71.784	-2.029	0.46	0.13	0.13333	2.89E+05	NaN	NaN	NaN	NaN	71.784	-2.029
12.069	4	1	0	46.338	-2.5932	0.46667	0.12333	0.11667	2.89E+05	NaN	NaN	NaN	NaN	46.338	-2.5932
10.962	4	1	1	36.284	-3.224	0.47	0.12333	0.12	2.89E+05	NaN	NaN	NaN	NaN	36.284	-3.224
10.816	4	0	0	32.501	-3.511	0.47667	0.12	0.12	2.89E+05	NaN	NaN	NaN	NaN	32.501	-3.511
10.682	4	0	0	29.271	-3.9326	0.46	0.12667	0.11333	2.89E+05	NaN	NaN	NaN	NaN	29.271	-3.9326
10.729	4	0	0	28.162	-3.9233	0.45667	0.12333	0.11667	2.89E+05	NaN	NaN	NaN	NaN	28.162	-3.9233
10.511	4	0	0	24.389	-4.74	0.45667	0.12	0.12	2.89E+05	NaN	NaN	NaN	NaN	24.389	-4.74
10.752	4	0	0	31.474	-3.7119	0.46667	0.12	0.12	2.89E+05	NaN	NaN	NaN	NaN	31.474	-3.7119
10.809	4	0	0	30.97	-3.9507	0.45667	0.12	0.12333	2.89E+05	NaN	NaN	NaN	NaN	30.97	-3.9507
11.061	4	0	0	39.339	-3.6145	0.46333	0.12333	0.12	2.89E+05	NaN	NaN	NaN	NaN	39.339	-3.6145
11.924	4	0	0	41.329	-3.0512	0.47667	0.12333	0.11667	2.89E+05	NaN	NaN	NaN	NaN	41.329	-3.0512
11.23	4	0	0	47.848	-2.7822	0.47333	0.12	0.11333	2.89E+05	NaN	NaN	NaN	NaN	47.848	-2.7822
11.538	4	0	0	62.717	-2.0343	0.47667	0.12667	0.11333	2.89E+05	NaN	NaN	NaN	NaN	62.717	-2.0343
11.295	4	0	0	79.074	-1.6548	0.49333	0.11333	0.11667	2.89E+05	NaN	NaN	NaN	NaN	79.074	-1.6548
11.439	4	0	0	74.529	-1.6978	0.48333	0.12333	0.11667	2.89E+05	NaN	NaN	NaN	NaN	74.529	-1.6978
11.249	4	0	0	90.877	-1.3552	0.49333	0.12333	0.11667	2.89E+05	NaN	NaN	NaN	NaN	90.877	-1.3552
11.098	4	0	0	100.47	-1.2974	NaN	0.12333	0.19333	2.89E+05	NaN	NaN	NaN	NaN	100.47	-1.2974
11.417	4	0	0	95.639	-1.5756	0.48	0.11333	0.11333	2.89E+05	-13.383	-19.534	NaN	NaN	95.639	-1.5756
12.275	4	0	0	86.54	-1.4976	0.49	0.12333	0.11333	2.89E+05	NaN	NaN	NaN	NaN	86.54	-1.4976
11.384	4	0	0	102.82	-1.441	0.47	0.12667	0.11667	2.89E+05	NaN	NaN	NaN	NaN	102.82	-1.441
12.172	4	0	0	96.685	-1.6175	0.48667	0.12333	0.12	2.89E+05	NaN	NaN	NaN	NaN	96.685	-1.6175
12.505	4	0	0	101.68	-1.417	0.47667	0.12333	0.11667	2.89E+05	NaN	NaN	NaN	NaN	101.68	-1.417
12.003	4	0	0	105.35	-1.4405	0.47667	0.12333	0.12	2.89E+05	NaN	NaN	NaN	NaN	105.35	-1.4405
12.319	4	0	0	93.664	-1.3592	0.48	0.12	0.12	2.89E+05	NaN	NaN	NaN	NaN	93.664	-1.3592
11.283	4	0	0	111.67	-1.1343	0.48	0.12333	0.12333	2.89E+05	NaN	NaN	NaN	NaN	111.67	-1.1343
11.255	4	0	0	109.85	-1.0325	0.48333	0.13	0.12333	2.89E+05	NaN	NaN	NaN	NaN	109.85	-1.0325
10.65	4	0	0	NaN	NaN	0.49333	0.13	0.12	2.89E+05	NaN	NaN	NaN	NaN	133.57	-0.958
11.312	4	0	0	NaN	NaN	0.49333	0.13	0.12333	2.89E+05	-9.2388	-10.145	NaN	NaN	158.14	-0.69141
10.457	4	0	0	NaN	NaN	0.48667	0.13	0.12333	2.89E+05	NaN	NaN	NaN	NaN	268.17	-0.46573
11.176	4	0	0	NaN	NaN	0.5	0.13333	0.12	2.89E+05	NaN	NaN	NaN	NaN	259.91	-0.49064
11.293	4	0	0	NaN	NaN	0.59667	0.13333	0.12	2.89E+05	NaN	NaN	NaN	NaN	300.4	-0.42896
11.352	4	0	1	NaN	NaN	0.48667	0.12667	0.12667	2.89E+05	NaN	NaN	NaN	NaN	312.99	-0.42358
11.514	4	1	0	NaN	NaN	0.48333	0.12667	0.12	2.89E+05	NaN	NaN	NaN	NaN	535.2	-0.2749
12.13	4	1	0	NaN	NaN	0.46	0.13	0.12333	2.89E+05	NaN	NaN	NaN	NaN	339.18	-0.4021
11.678	4	1	0	NaN	NaN	0.47333	0.12333	0.12	2.89E+05	NaN	NaN	NaN	NaN	321.68	-0.5106
12.816	4	1	0	NaN	NaN	0.49333	0.12667	0.12	2.89E+05	NaN	NaN	NaN	NaN	251.42	-0.56588
11.928	4	1	0	NaN	NaN	0.47667	0.13667	0.12	2.89E+05	NaN	NaN	NaN	NaN	191.96	-0.75756
12.059	4	1	0	NaN	NaN	0.48	0.13	0.12	2.89E+05	-8.6739	-8.3226	NaN	NaN	123	-1.0587
11.411	4	1	0	83.3	-1.6127	0.48333	0.13333	0.12333	2.89E+05	NaN	NaN	NaN	NaN	83.3	-1.6127
11.59	4	1	0	57.932	-2.0309	0.48667	0.13667	0.12333	2.89E+05	NaN	NaN	NaN	NaN	57.932	-2.0309
10.847	4	1	0	48.038	-2.4917	0.52667	0.12333	0.12667	2.89E+05	NaN	NaN	NaN	NaN	48.038	-2.4917
10.941	4	1	0	37.25	-2.8495	0.48	0.14333	0.13333	2.89E+05	NaN	NaN	NaN	NaN	37.25	-2.8495
10.303	4	1	0	36.913	-3.0072	0.51	0.14	0.12667	2.89E+05	NaN	NaN	NaN	NaN	36.913	-3.0072
10.536	4	1	0	33.264	-3.1427	0.49667	0.14667	0.13	2.89E+05	NaN	NaN	NaN	NaN	33.264	-3.1427
10.224	4	1	0	31.408	-3.699	0.52	0.13667	0.13667	2.89E+05	NaN	NaN	NaN	NaN	31.408	-3.699
10.779	4	1	1	27.905	-3.8636	0.50333	0.14	0.13	2.89E+05	NaN	NaN	NaN	NaN	27.905	-3.8636
10.383	4	0	0	29.282	-4.0086	0.52	0.14667	0.12	2.89E+05	NaN	NaN	NaN	NaN	29.282	-4.0086
10.834	4	0	0	29.365	-3.8284	0.52333	0.14	0.13333	2.89E+05	NaN	NaN	NaN	NaN	29.365	-3.8284
10.603	4	0	0	29.667	-3.9444	0.52333	0.13	0.12667	2.89E+05	NaN	NaN	NaN	NaN	29.667	-3.9444
10.818	4	0	0	33.885	-3.4917	0.52333	0.15	0.12333	2.89E+05	NaN	NaN	NaN	NaN	33.885	-3.4917
10.877	4	0	0	50.844	-2.7345	0.51667	0.14667	0.13	2.89E+05	NaN	NaN	NaN	NaN	50.844	-2.7345
11.791	4	0	0	52.851	-2.1962	0.51667	0.14667	0.13333	2.89E+05	NaN	NaN	NaN	NaN	52.851	-2.1962
10.774	4	0	0	62.545	-2.1182	0.49667	0.14667	0.13333	2.89E+05	NaN	NaN	NaN	NaN	62.545	-2.1182
11.51	4	0	0	65.124	-1.7171	0.49667	0.14333	0.13333	2.89E+05	NaN	NaN	NaN	NaN	65.124	-1.7171
10.575	4	0	0	90.8	-1.248	0.50667	0.14	0.13	2.89E+05	NaN	NaN	NaN	NaN	90.8	-1.248
10.645	4	0	0	NaN	NaN	0.51333	0.14333	0.14333	2.89E+05	NaN	NaN	NaN	NaN	121.52	-0.86009
10.223	4	0	0	NaN	NaN	0.5	0.14333	0.14667	2.89E+05	NaN	NaN	NaN	NaN	121.67	-0.85935
10.225	4	0	0	NaN	NaN	0.50667	0.14667	0.13667	2.89E+05	NaN	NaN	NaN	NaN	140.97	-0.77356
10.443	4	0	0	NaN	NaN	0.51667	0.14333	0.14333	2.89E+05	NaN	NaN	NaN	NaN	163.83	-0.5777
9.7284	4	0	0	NaN	NaN	0.43333	0.15333	0.14	2.89E+05	NaN	NaN	NaN	NaN	165.04	-0.66883
10.506	4	0	0	NaN	NaN	0.5	0.15667	0.14333	2.89E+05	NaN	NaN	NaN	NaN	156.91	-0.63513
9.983	4	0	0	NaN	NaN	0.52	0.15667	0.14667	2.89E+05	NaN	NaN	NaN	NaN	132.61	-0.76881
10.097	4	0	0	105.69	-0.96881	0.52667	0.16333	0.14333	2.89E+05	NaN	NaN	NaN	NaN	105.69	-0.96881
10.119	4	0	0	NaN	NaN	0.50667	0.16667	0.14333	2.89E+05	NaN	NaN	NaN	NaN	128.79	-0.70296
9.5151	4	0	0	114.98	-0.92058	0.54333	0.15	0.13667	2.89E+05	NaN	NaN	NaN	NaN	114.98	-0.92058
10.288	4	0	0	100.98	-0.9514	0.51333	0.16	0.14667	2.89E+05	NaN	NaN	NaN	NaN	100.98	-0.9514
9.8015	4	0	0	NaN	NaN	0.51667	0.16	0.13667	2.89E+05	NaN	NaN	NaN	NaN	146.55	-0.75337
10.507	4	0	0	94.665	-0.98133	0.52	0.16333	0.14333	2.89E+05	NaN	NaN	NaN	NaN	94.665	-0.98133
9.6383	4	0	0	110.28	-0.9936	0.53333	0.16	0.13667	2.89E+05	NaN	NaN	NaN	NaN	110.28	-0.9936
10.468	4	0	0	NaN	NaN	0.52667	0.16667	0.14	2.89E+05	NaN	NaN	NaN	NaN	129.72	-0.71526
9.6325	4	0	0	105.43	-0.85021	0.54	0.17333	0.15333	2.89E+05	NaN	NaN	NaN	NaN	105.43	-0.85021
9.4676	4	0	0	95.411	-0.90399	0.53667	0.16667	0.14667	2.89E+05	NaN	NaN	NaN	NaN	95.411	-0.90399
9.2871	4	0	0	113.48	-0.66999	0.53333	0.16667	0.15	2.89E+05	NaN	NaN	NaN	NaN	113.48	-0.66999
8.7194	4	0	0	NaN	NaN	0.53667	0.16667	0.15	2.89E+05	NaN	NaN	NaN	NaN	115.37	-0.80571
9.6413	4	0	1	NaN	NaN	0.55	0.16	0.16333	2.89E+05	NaN	NaN	NaN	NaN	129.21	-0.53817
8.3388	4	1	0	NaN	NaN	0.54	0.19	0.15	2.89E+05	NaN	NaN	NaN	NaN	123.07	-0.61215
8.6796	4	1	0	102.98	-0.76237	0.55	0.17333	0.15667	2.89E+05	NaN	NaN	NaN	NaN	102.98	-0.76237
8.8606	4	1	0	NaN	NaN	0.54333	0.18	0.15333	2.89E+05	NaN	NaN	NaN	NaN	152.56	-0.47978
8.5555	4	1	0	NaN	NaN	0.55667	0.17667	0.15333	2.89E+05	NaN	NaN	NaN	NaN	168.45	-0.47012
8.8991	4	1	0	NaN	NaN	0.56333	0.18	0.15667	2.89E+05	NaN	NaN	NaN	NaN	138.37	-0.46394
8.0121	4	1	0	NaN	NaN	NaN	0.18	0.16	2.89E+05	NaN	NaN	NaN	NaN	165.99	-0.37252
7.8636	4	1	0	NaN	NaN	0.55667	0.18	0.16	2.89E+05	NaN	NaN	NaN	NaN	204.02	-0.29253
7.7254	4	1	0	NaN	NaN	0.56333	0.2	0.16667	2.89E+05	NaN	NaN	NaN	NaN	348.53	-0.16612
7.609	4	1	0	NaN	NaN	0.55	0.18667	0.17	2.89E+05	NaN	NaN	NaN	NaN	240.24	-0.2287
7.4123	4	1	0	NaN	NaN	0.56	0.17333	0.17	2.89E+05	NaN	NaN	NaN	NaN	319.58	-0.16318
7.2215	4	1	0	NaN	NaN	0.54667	0.18667	0.17	2.89E+05	NaN	NaN	NaN	NaN	487.12	-0.11098
7.3527	4	1	0	NaN	NaN	0.54667	0.19667	0.17333	2.89E+05	NaN	NaN	NaN	NaN	848.17	0.054332
6.7885	4	1	0	NaN	NaN	0.55333	0.19333	0.17333	2.89E+05	NaN	NaN	NaN	NaN	513.51	0.089035
6.7617	4	1	0	NaN	NaN	0.54667	0.18667	0.18	2.89E+05	NaN	NaN	NaN	NaN	2001.8	0.02648
7.2806	4	1	0	NaN	NaN	0.55333	0.18	0.18333	2.89E+05	NaN	NaN	NaN	NaN	302.55	-0.16775
7.124	4	1	0	NaN	NaN	0.55	0.18	0.18667	2.89E+05	NaN	NaN	NaN	NaN	277.7	-0.17408
6.9528	4	1	0	NaN	NaN	0.53667	0.18333	0.19	2.89E+05	NaN	NaN	NaN	NaN	144.11	-0.31483
6.7358	4	1	0	78.56	-0.55929	0.53333	0.23333	0.19333	2.89E+05	NaN	NaN	NaN	NaN	78.56	-0.55929
6.6285	4	1	0	76.299	-0.60445	0.53667	0.18	0.19667	2.89E+05	NaN	NaN	NaN	NaN	76.299	-0.60445
6.7911	4	1	0	51.744	-0.8722	0.53	0.15333	0.19	2.89E+05	NaN	NaN	NaN	NaN	51.744	-0.8722
6.718	4	1	0	43.82	-0.85646	0.53333	0.17667	0.19	2.89E+05	NaN	NaN	NaN	NaN	43.82	-0.85646
6.1261	4	1	0	35.14	-1.0736	0.53333	0.17	0.18333	2.89E+05	NaN	NaN	NaN	NaN	35.14	-1.0736
6.1421	4	1	0	31.731	-1.1887	0.52667	0.16333	0.19	2.89E+05	NaN	NaN	NaN	NaN	31.731	-1.1887
6.1415	4	1	0	30.123	-1.2559	0.52667	0.23667	0.18667	2.89E+05	NaN	NaN	NaN	NaN	30.123	-1.2559
6.1506	4	1	0	35.619	-1.1084	0.52667	0.17	0.18333	2.89E+05	NaN	NaN	NaN	NaN	35.619	-1.1084
6.2833	4	1	0	25.435	-1.3029	0.52333	0.14667	0.19	2.89E+05	NaN	NaN	NaN	NaN	25.435	-1.3029
5.7565	4	1	0	28.883	-1.5292	0.50667	0.17667	0.18333	2.89E+05	NaN	NaN	NaN	NaN	28.883	-1.5292
6.6458	4	1	0	32.322	-1.7045	0.52	0.15333	0.17333	2.89E+05	NaN	NaN	NaN	NaN	32.322	-1.7045
7.4224	4	1	0	27.924	-1.813	0.51	0.16	0.17	2.89E+05	NaN	NaN	NaN	NaN	27.924	-1.813
7.1151	4	1	0	35.396	-1.5239	0.51667	0.16333	0.17	2.89E+05	NaN	NaN	NaN	NaN	35.396	-1.5239
7.3444	4	1	0	35.308	-1.7305	0.51	0.15333	0.17	2.89E+05	NaN	NaN	NaN	NaN	35.308	-1.7305
7.8166	4	1	0	45.785	-1.4502	0.51333	0.15667	0.16667	2.89E+05	NaN	NaN	NaN	NaN	45.785	-1.4502
8.1486	4	1	0	43.047	-1.4123	0.51333	0.15	0.16333	2.89E+05	NaN	NaN	NaN	NaN	43.047	-1.4123
7.7971	4	1	0	44.63	-1.4137	0.50333	0.15	0.17	2.89E+05	NaN	NaN	NaN	NaN	44.63	-1.4137
7.9432	4	1	0	42.86	-1.7708	0.5	0.14667	0.16333	2.89E+05	NaN	NaN	NaN	NaN	42.86	-1.7708
8.7118	4	1	0	63.11	-1.0774	0.48	0.14667	0.15667	2.89E+05	NaN	NaN	NaN	NaN	63.11	-1.0774
8.2459	4	1	0	72.076	-1.0798	0.49667	0.14333	0.17	2.89E+05	NaN	NaN	NaN	NaN	72.076	-1.0798
8.8221	4	1	0	83.318	-0.86134	0.49333	0.14667	0.15	2.89E+05	NaN	NaN	NaN	NaN	83.318	-0.86134
8.4714	4	1	0	NaN	NaN	0.51	0.16	0.15333	2.89E+05	NaN	NaN	NaN	NaN	172	-0.45534
8.8497	4	1	0	NaN	NaN	0.50667	0.16	0.15333	2.89E+05	NaN	NaN	NaN	NaN	118.2	-0.71318
9.1814	4	1	0	113.79	-0.69078	0.50667	0.15667	0.15333	2.89E+05	NaN	NaN	NaN	NaN	113.79	-0.69078
8.8657	4	1	0	91.846	-1.0513	0.50667	0.14667	0.15333	2.89E+05	NaN	NaN	NaN	NaN	91.846	-1.0513
9.8263	4	1	0	89.728	-0.897	0.50333	0.15	0.15333	2.89E+05	NaN	NaN	NaN	NaN	89.728	-0.897
8.9714	4	1	0	97.794	-0.96549	0.45	0.14333	0.14667	2.89E+05	-14.359	-17.559	NaN	NaN	97.794	-0.96549
9.717	4	1	0	109.42	-0.80645	0.5	0.19	0.14333	2.89E+05	NaN	NaN	NaN	NaN	109.42	-0.80645
9.3938	4	1	0	109.43	-0.90248	0.49667	0.14333	0.14333	2.89E+05	NaN	NaN	NaN	NaN	109.43	-0.90248
9.9378	4	1	0	108.07	-0.83541	0.49333	0.14333	0.14	2.89E+05	NaN	NaN	NaN	NaN	108.07	-0.83541
9.5018	4	1	0	106.83	-0.96485	0.48667	0.13667	0.13667	2.89E+05	NaN	NaN	NaN	NaN	106.83	-0.96485
10.152	4	1	0	89.345	-0.96006	0.49333	0.14333	0.13667	2.89E+05	NaN	NaN	NaN	NaN	89.345	-0.96006
9.2616	4	1	0	95.896	-1.0052	0.47333	0.13	0.14	2.89E+05	NaN	NaN	NaN	NaN	95.896	-1.0052
9.8181	4	1	0	85.28	-1.0699	NaN	0.14	0.14667	2.89E+05	NaN	NaN	NaN	NaN	85.28	-1.0699
9.5521	4	1	0	110.81	-0.83175	0.49667	0.13667	0.14333	2.89E+05	NaN	NaN	NaN	NaN	110.81	-0.83175
9.6004	4	1	0	NaN	NaN	0.48667	0.14	0.14333	2.89E+05	NaN	NaN	NaN	NaN	116.21	-0.75941
9.3943	4	1	0	NaN	NaN	0.49333	0.14	0.14667	2.89E+05	NaN	NaN	NaN	NaN	136	-0.72737
9.946	4	1	0	NaN	NaN	0.49333	0.14333	0.14333	2.89E+05	-8.2341	-10.47	NaN	NaN	147.86	-0.63517
9.691	4	1	0	NaN	NaN	0.51667	0.15	0.13667	2.89E+05	NaN	NaN	NaN	NaN	128.24	-0.76219
9.8864	4	1	0	NaN	NaN	0.51	0.15	0.13667	2.89E+05	NaN	NaN	NaN	NaN	150.63	-0.67203
10.061	4	1	0	NaN	NaN	0.62	0.15	0.13	2.89E+05	NaN	NaN	NaN	NaN	218.83	-0.46019
10.035	4	1	0	NaN	NaN	0.49667	0.14	0.13333	2.89E+05	NaN	NaN	NaN	NaN	253.44	-0.41782
10.29	4	1	0	NaN	NaN	0.48667	0.14667	0.13	2.89E+05	NaN	NaN	NaN	NaN	230.02	-0.45807
10.265	4	1	0	NaN	NaN	0.49	0.14	0.12667	2.89E+05	NaN	NaN	NaN	NaN	426.07	-0.26826
10.691	4	1	0	NaN	NaN	0.48667	0.13333	0.12667	2.89E+05	NaN	NaN	NaN	NaN	820.09	-0.12246
10.021	4	1	0	NaN	NaN	0.49	0.14	0.13333	2.89E+05	NaN	NaN	NaN	NaN	1027.1	-0.11257
10.753	4	1	0	NaN	NaN	0.49667	0.14	0.13333	2.89E+05	NaN	NaN	NaN	NaN	688.93	-0.14879
10.125	4	1	0	NaN	NaN	0.48333	0.14333	0.13333	2.89E+05	NaN	NaN	NaN	NaN	314.81	-0.30856
9.8559	4	1	0	NaN	NaN	0.48	0.13667	0.14	2.89E+05	NaN	NaN	NaN	NaN	207.56	-0.49465
10.133	4	1	0	NaN	NaN	0.47667	0.13333	0.14	2.89E+05	NaN	NaN	NaN	NaN	215.64	-0.40888
9.39	4	1	0	111.2	-0.87632	0.48667	0.13333	0.14333	2.89E+05	NaN	NaN	NaN	NaN	111.2	-0.87632
9.8714	4	1	0	73.129	-1.2209	0.47	0.14667	0.14667	2.89E+05	NaN	NaN	NaN	NaN	73.129	-1.2209
9.449	4	1	0	72.551	-1.2946	0.49	0.13	0.14667	2.89E+05	NaN	NaN	NaN	NaN	72.551	-1.2946
9.6913	4	1	0	54.61	-1.698	0.46667	0.14	0.13667	2.89E+05	NaN	NaN	NaN	NaN	54.61	-1.698
9.6294	4	1	0	43.725	-2.3038	0.45667	0.13	0.13333	2.89E+05	NaN	NaN	NaN	NaN	43.725	-2.3038
10.037	4	1	1	38.428	-2.6407	0.47	0.12333	0.13667	2.89E+05	NaN	NaN	NaN	NaN	38.428	-2.6407
10.074	4	0	0	35.042	-3.3086	0.47333	0.13	0.12667	2.89E+05	NaN	NaN	NaN	NaN	35.042	-3.3086
10.768	4	0	0	30.202	-3.5843	0.48333	0.13667	0.13333	2.89E+05	NaN	NaN	NaN	NaN	30.202	-3.5843
10.405	4	0	0	32.087	-3.7048	0.5	0.13	0.13333	2.89E+05	NaN	NaN	NaN	NaN	32.087	-3.7048
10.903	4	0	0	29.539	-3.5241	0.48667	0.13333	0.13667	2.89E+05	NaN	NaN	NaN	NaN	29.539	-3.5241
10.203	4	0	0	33.891	-3.7641	0.50333	0.13333	0.13333	2.89E+05	NaN	NaN	NaN	NaN	33.891	-3.7641
11.295	4	0	0	31.693	-3.3734	0.49	0.14667	0.13333	2.89E+05	NaN	NaN	NaN	NaN	31.693	-3.3734
10.34	4	0	0	33.233	-3.3403	0.48667	0.14667	0.12667	2.89E+05	NaN	NaN	NaN	NaN	33.233	-3.3403
10.536	4	0	0	34.673	-3.0017	NaN	0.14	0.13	2.89E+05	NaN	NaN	NaN	NaN	34.673	-3.0017
10.202	4	0	0	43.932	-2.65	0.51667	0.15333	0.12	2.89E+05	NaN	NaN	NaN	NaN	43.932	-2.65
10.79	4	0	0	41.383	-2.3086	0.50333	0.15333	0.12	2.89E+05	NaN	NaN	NaN	NaN	41.383	-2.3086
9.7743	4	0	0	62.772	-1.8989	0.5	0.14667	0.12667	2.89E+05	NaN	NaN	NaN	NaN	62.772	-1.8989
10.918	4	0	0	80.215	-1.3858	0.49667	0.14667	0.13	2.89E+05	NaN	NaN	NaN	NaN	80.215	-1.3858
10.543	4	0	0	91.089	-1.3306	0.49	0.14667	0.12667	2.89E+05	NaN	NaN	NaN	NaN	91.089	-1.3306
11.009	4	0	0	84.234	-1.3504	0.49667	0.14	0.13667	2.89E+05	NaN	NaN	NaN	NaN	84.234	-1.3504
10.665	4	0	0	102.33	-1.1441	0.49333	0.13667	0.13333	2.89E+05	NaN	NaN	NaN	NaN	102.33	-1.1441
10.82	4	0	0	NaN	NaN	0.49333	0.14	0.13667	2.89E+05	NaN	NaN	NaN	NaN	127.58	-0.83892
10.345	4	0	0	NaN	NaN	0.49667	0.13333	0.14	2.89E+05	NaN	NaN	NaN	NaN	141.51	-0.85176
10.979	4	0	0	NaN	NaN	0.50333	0.14	0.13333	2.89E+05	NaN	NaN	NaN	NaN	148.05	-0.70435
10.212	4	0	0	NaN	NaN	0.51	0.14667	0.13667	2.89E+05	NaN	NaN	NaN	NaN	150.58	-0.81393
11.071	4	0	0	NaN	NaN	0.51667	0.14333	0.14	2.89E+05	NaN	NaN	NaN	NaN	121.35	-0.83538
10.068	4	0	0	111.41	-1.0307	0.51667	0.15	0.15	2.89E+05	NaN	NaN	NaN	NaN	111.41	-1.0307
10.716	4	0	0	94.265	-1.0749	0.52333	0.15667	0.14	2.89E+05	NaN	NaN	NaN	NaN	94.265	-1.0749
10.066	4	0	0	106.02	-1.0275	0.53333	0.16	0.13667	2.89E+05	NaN	NaN	NaN	NaN	106.02	-1.0275
10.437	4	0	0	113.99	-0.952	0.53667	0.16333	0.13667	2.89E+05	NaN	NaN	NaN	NaN	113.99	-0.952
10.417	4	0	0	113.8	-0.96305	0.53333	0.16333	0.13333	2.89E+05	NaN	NaN	NaN	NaN	113.8	-0.96305
10.469	4	0	0	95.083	-1.1963	0.54333	0.15667	0.11333	2.89E+05	NaN	NaN	NaN	NaN	95.083	-1.1963
10.665	4	0	0	94.65	-1.1223	0.54333	0.16	0.14	2.89E+05	NaN	NaN	NaN	NaN	94.65	-1.1223
10.307	4	0	0	95.653	-1.1528	0.54	0.16333	0.14333	2.89E+05	NaN	NaN	NaN	NaN	95.653	-1.1528
10.501	4	0	0	90.107	-1.0756	0.52333	0.16667	0.15	2.89E+05	NaN	NaN	NaN	NaN	90.107	-1.0756
9.8446	4	0	0	98.132	-1.0165	0.52	0.15333	0.14	2.89E+05	NaN	NaN	NaN	NaN	98.132	-1.0165
9.9875	4	0	0	103.03	-0.81231	0.52667	0.15333	0.15	2.89E+05	NaN	NaN	NaN	NaN	103.03	-0.81231
9.1484	4	0	0	114.1	-0.80736	0.51667	0.15	0.15667	2.89E+05	NaN	NaN	NaN	NaN	114.1	-0.80736
9.5978	4	0	0	92.439	-0.83382	0.52667	0.14667	0.15667	2.89E+05	NaN	NaN	NaN	NaN	92.439	-0.83382
8.7793	4	0	0	NaN	NaN	0.52333	0.15333	0.16333	2.89E+05	NaN	NaN	NaN	NaN	136.48	-0.58924
8.9678	4	0	0	NaN	NaN	0.53333	0.15333	0.16333	2.89E+05	NaN	NaN	NaN	NaN	137.94	-0.56501
8.8281	4	0	0	NaN	NaN	0.52667	0.15	0.16667	2.89E+05	NaN	NaN	NaN	NaN	229.66	-0.29748
8.2657	4	0	0	NaN	NaN	0.54333	0.16333	0.16667	2.89E+05	NaN	NaN	NaN	NaN	803.59	-0.097036
8.8305	4	0	0	NaN	NaN	0.54667	0.17667	0.16667	2.89E+05	NaN	NaN	NaN	NaN	374.61	-0.19517
8.5506	4	0	0	NaN	NaN	0.54333	0.18667	0.17	2.89E+05	NaN	NaN	NaN	NaN	550.18	-0.135
8.6183	4	0	0	NaN	NaN	0.57333	0.21	0.15667	2.89E+05	NaN	NaN	NaN	NaN	1405.7	-0.048615
8.2666	4	0	0	NaN	NaN	0.56333	NaN	0.15667	2.89E+05	NaN	NaN	NaN	NaN	569.66	-0.12561
8.4592	4	0	0	NaN	NaN	0.57333	0.19	0.15333	2.89E+05	NaN	NaN	NaN	NaN	540.7	-0.14893
8.9737	4	0	0	NaN	NaN	0.58	0.20333	0.15667	2.89E+05	NaN	NaN	NaN	NaN	1169.9	-0.064394
8.6797	4	0	0	NaN	NaN	0.5	0.27	0.14667	2.89E+05	NaN	NaN	NaN	NaN	443.97	-0.19727
9.3586	4	0	0	NaN	NaN	NaN	0.25	0.15667	2.89E+05	NaN	NaN	NaN	NaN	377.98	-0.21917
9.1018	4	0	0	NaN	NaN	0.68667	0.23667	0.16	2.89E+05	NaN	NaN	NaN	NaN	264.33	-0.28818
8.7278	4	0	0	111.83	-0.70079	0.68667	0.26	0.17	2.89E+05	NaN	NaN	NaN	NaN	111.83	-0.70079
8.8528	4	0	0	NaN	NaN	NaN	0.25333	0.17	2.89E+05	NaN	NaN	NaN	NaN	Inf	0
7.9618	4	0	0	NaN	NaN	NaN	NaN	NaN	2.89E+05	NaN	NaN	NaN	NaN	Inf	0
8.0591	4	0	0	NaN	NaN	NaN	NaN	NaN	2.89E+05	NaN	NaN	NaN	NaN	Inf	0
7.4089	4	0	0	NaN	NaN	NaN	NaN	NaN	2.89E+05	NaN	NaN	NaN	NaN	Inf	0
6.6295	4	0	0	0	0	NaN	NaN	NaN	2.89E+05	NaN	NaN	NaN	NaN	0	0
6.22	4	0	0	0	0	NaN	NaN	NaN	2.89E+05	NaN	NaN	NaN	NaN	0	0
5.87	4	0	0	0	0	NaN	NaN	0.13333	2.89E+05	NaN	NaN	NaN	NaN	0	0
6.9239	0	0	0	NaN	NaN	0.56667	0.19333	0.19667	2.06E+05	NaN	NaN	NaN	NaN	Inf	0
7.054	0	0	0	NaN	NaN	0.56333	0.19667	0.18667	2.06E+05	8.2087	2.6504	-5.7051	-3.5721	Inf	0
7.0912	0	0	0	NaN	NaN	0.55667	0.19333	0.19667	2.06E+05	8.4967	4.0035	-9.1022	-6.9749	Inf	0
6.9216	0	0	0	NaN	NaN	0.58	0.21333	NaN	2.06E+05	2.5668	-1.1682	NaN	NaN	Inf	0
6.2858	0	0	0	52.666	0.73145	0.53667	NaN	0.18333	2.06E+05	NaN	NaN	NaN	NaN	52.666	0.73145
6.1995	0	0	0	45.909	0.81801	0.60667	0.18667	0.19333	2.06E+05	NaN	NaN	NaN	NaN	45.909	0.81801
6.1378	0	0	0	38.311	1.1463	0.55333	0.21667	NaN	2.06E+05	NaN	NaN	NaN	NaN	38.311	1.1463
6.5658	0	0	0	35.934	1.5467	0.53333	0.22333	0.18667	2.06E+05	0.4617	-3.0133	-12.423	-8.5214	35.934	1.5467
7.3276	0	0	0	31.09	1.6204	0.56667	0.18	0.19	2.06E+05	0.33619	-3.1	-13.284	-10.224	31.09	1.6204
7.0943	0	0	0	31.551	1.7344	0.56667	0.18333	0.19667	2.06E+05	NaN	NaN	NaN	NaN	31.551	1.7344
7.3244	0	0	0	31.43	1.5433	0.55667	0.12667	0.19333	2.06E+05	NaN	NaN	NaN	NaN	31.43	1.5433
7.1618	0	0	0	30.565	1.3796	0.55667	0.18333	0.19	2.06E+05	0.50568	-3.2054	-13.071	-9.4851	30.565	1.3796
6.5322	0	0	0	29.156	1.2935	0.55667	0.16667	NaN	2.06E+05	NaN	NaN	NaN	NaN	29.156	1.2935
6.226	0	0	0	26.876	1.3396	0.56	0.17667	0.19	2.06E+05	NaN	NaN	NaN	NaN	26.876	1.3396
6.0754	0	0	0	30.734	1.5175	0.55333	0.18667	0.18667	2.06E+05	0.13444	-3.3073	-13.084	-10.457	30.734	1.5175
6.6629	0	0	0	34.172	1.5746	0.55667	NaN	0.18	2.06E+05	NaN	NaN	NaN	NaN	34.172	1.5746
7.2185	0	0	0	42.062	1.221	0.56	NaN	0.19333	2.06E+05	NaN	NaN	NaN	NaN	42.062	1.221
6.9327	0	0	0	50.678	1.1408	0.55333	0.18	0.18667	2.06E+05	NaN	NaN	NaN	NaN	50.678	1.1408
7.5771	0	0	0	58.183	0.81597	0.55333	0.17333	0.18	2.06E+05	NaN	NaN	NaN	NaN	58.183	0.81597
7.0487	0	0	0	55.441	0.87014	0.55	0.17333	NaN	2.06E+05	NaN	NaN	NaN	NaN	55.441	0.87014
7.1209	0	0	0	60.751	0.75429	0.63667	0.16667	0.17333	2.06E+05	NaN	NaN	NaN	NaN	60.751	0.75429
7.0302	0	0	0	60.173	0.77846	0.47667	0.25	0.17667	2.06E+05	NaN	NaN	NaN	NaN	60.173	0.77846
6.7647	0	0	0	68.017	0.73489	0.55333	0.16667	0.17333	2.06E+05	NaN	NaN	NaN	NaN	68.017	0.73489
7.0766	0	0	0	92.045	0.55054	0.55667	0.17	0.17333	2.06E+05	NaN	NaN	NaN	NaN	92.045	0.55054
6.9027	0	0	0	NaN	NaN	0.54	0.17	0.17667	2.06E+05	NaN	NaN	NaN	NaN	136.42	0.45144
7.5157	0	0	0	NaN	NaN	0.54333	0.16333	0.17333	2.06E+05	NaN	NaN	NaN	NaN	147.4	0.42734
8.0674	0	0	0	NaN	NaN	0.66333	0.16333	0.2	2.06E+05	NaN	NaN	NaN	NaN	141.05	0.44979
7.9317	0	0	0	NaN	NaN	0.46333	0.28667	0.18	2.06E+05	NaN	NaN	NaN	NaN	182.03	0.33981
8.1823	0	0	0	NaN	NaN	0.49	0.21333	0.17667	2.06E+05	NaN	NaN	NaN	NaN	142.25	0.37603
7.7342	0	0	0	NaN	NaN	0.53333	0.16667	0.17667	2.06E+05	NaN	NaN	NaN	NaN	250.42	0.21651
7.3803	0	0	0	NaN	NaN	0.55	NaN	0.17	2.06E+05	NaN	NaN	NaN	NaN	151.32	0.33823
7.3746	0	0	0	NaN	NaN	0.51	0.17667	0.17	2.06E+05	NaN	NaN	NaN	NaN	300.18	0.18888
7.2193	0	0	0	NaN	NaN	0.53	0.15667	0.16667	2.06E+05	NaN	NaN	NaN	NaN	186.56	0.33747
7.6906	0	0	0	NaN	NaN	0.52	0.15667	0.12667	2.06E+05	NaN	NaN	NaN	NaN	169.91	0.39862
7.6559	0	0	0	NaN	NaN	0.52667	0.15333	0.15	2.06E+05	NaN	NaN	NaN	NaN	141.05	0.47655
7.8436	0	0	0	NaN	NaN	NaN	0.15	0.16333	2.06E+05	NaN	NaN	NaN	NaN	140.03	0.48021
8.5007	0	0	0	110.61	0.63913	0.53333	0.15667	NaN	2.06E+05	NaN	NaN	NaN	NaN	110.61	0.63913
8.4008	0	0	0	108.18	0.6564	0.51667	0.15333	0.15333	2.06E+05	NaN	NaN	NaN	NaN	108.18	0.6564
8.9346	0	0	0	NaN	NaN	NaN	0.15333	NaN	2.06E+05	NaN	NaN	NaN	NaN	115.41	0.54219
8.2468	0	0	0	92.077	0.68351	NaN	NaN	0.15333	2.06E+05	NaN	NaN	NaN	NaN	92.077	0.68351
8.2935	0	0	0	92.654	0.68394	0.52667	0.15	0.15667	2.06E+05	NaN	NaN	NaN	NaN	92.654	0.68394
8.5669	0	0	0	79.461	0.83592	0.51667	NaN	0.15667	2.06E+05	NaN	NaN	NaN	NaN	79.461	0.83592
8.15	0	0	0	96.648	0.61249	0.51333	NaN	0.15667	2.06E+05	NaN	NaN	NaN	NaN	96.648	0.61249
8.1261	0	0	0	109.75	0.63947	0.5	0.14667	0.15333	2.06E+05	NaN	NaN	NaN	NaN	109.75	0.63947
7.998	0	0	0	95.411	0.72671	0.50667	0.14333	0.14667	2.06E+05	NaN	NaN	NaN	NaN	95.411	0.72671
8.4242	0	0	0	114.32	0.6754	0.47	0.14	0.15	2.06E+05	NaN	NaN	NaN	NaN	114.32	0.6754
8.1373	0	0	0	NaN	NaN	0.53333	0.10667	0.15	2.06E+05	NaN	NaN	NaN	NaN	116.94	0.65349
8.6332	0	0	0	101.59	0.82879	0.49667	0.14	0.15	2.06E+05	NaN	NaN	NaN	NaN	101.59	0.82879
8.4569	0	0	0	91.645	0.93196	0.50667	0.14	0.14	2.06E+05	NaN	NaN	NaN	NaN	91.645	0.93196
8.9434	0	0	0	103.01	0.84163	0.5	0.14	0.14667	2.06E+05	NaN	NaN	NaN	NaN	103.01	0.84163
8.8038	0	0	0	NaN	NaN	0.50333	NaN	0.14333	2.06E+05	NaN	NaN	NaN	NaN	139.02	0.7072
9.4053	0	0	0	NaN	NaN	0.50667	0.14333	0.13667	2.06E+05	NaN	NaN	NaN	NaN	142.42	0.65612
9.4349	0	0	0	NaN	NaN	0.50667	0.14	0.13667	2.06E+05	NaN	NaN	NaN	NaN	179.62	0.54632
9.5855	0	0	0	NaN	NaN	0.50333	0.14	0.13	2.06E+05	NaN	NaN	NaN	NaN	161.52	0.58241
9.5763	0	0	0	NaN	NaN	0.5	0.13333	0.13667	2.06E+05	NaN	NaN	NaN	NaN	225.62	0.46845
10.009	0	0	0	NaN	NaN	0.50667	0.14	NaN	2.06E+05	NaN	NaN	NaN	NaN	163.93	0.59718
9.8147	0	0	0	NaN	NaN	0.50333	0.14	NaN	2.06E+05	NaN	NaN	NaN	NaN	376.65	0.28175
10.194	0	0	0	NaN	NaN	0.49333	0.14333	0.13667	2.06E+05	NaN	NaN	NaN	NaN	14987	-0.0065878
9.9694	0	0	0	NaN	NaN	0.49333	0.14	NaN	2.06E+05	NaN	NaN	NaN	NaN	663.1	0.16535
10.305	0	0	0	NaN	NaN	0.49667	0.14	0.13667	2.06E+05	NaN	NaN	NaN	NaN	2728.8	0.037947
10.119	0	0	0	NaN	NaN	0.49667	0.14333	0.14	2.06E+05	NaN	NaN	NaN	NaN	390.61	0.27715
10.429	0	0	0	NaN	NaN	0.43	0.14667	0.14333	2.06E+05	NaN	NaN	NaN	NaN	161.53	0.60188
10.142	0	0	0	113	0.93202	0.56667	NaN	0.14333	2.06E+05	NaN	NaN	NaN	NaN	113	0.93202
10.304	0	0	0	95.532	1.0232	0.49667	0.14333	0.14333	2.06E+05	NaN	NaN	NaN	NaN	95.532	1.0232
10.324	0	0	0	70.632	1.4479	0.43	0.14333	0.14	2.06E+05	NaN	NaN	NaN	NaN	70.632	1.4479
10.314	0	0	0	56.127	1.696	0.48667	NaN	0.13333	2.06E+05	NaN	NaN	NaN	NaN	56.127	1.696
10.176	0	0	0	41.901	2.3223	0.56	NaN	NaN	2.06E+05	NaN	NaN	NaN	NaN	41.901	2.3223
10.072	0	0	0	37.785	2.4384	0.49333	0.13667	0.14	2.06E+05	NaN	NaN	NaN	NaN	37.785	2.4384
10.108	0	0	0	32.735	2.8751	0.48333	0.14	0.14333	2.06E+05	NaN	NaN	NaN	NaN	32.735	2.8751
10.127	0	0	0	30.211	3.1389	0.49333	0.13667	0.14	2.06E+05	NaN	NaN	NaN	NaN	30.211	3.1389
9.9703	0	0	0	30.576	3.2342	0.48	0.13333	0.13667	2.06E+05	NaN	NaN	NaN	NaN	30.576	3.2342
10.352	0	0	0	31.284	3.0676	0.46667	0.13333	0.13667	2.06E+05	NaN	NaN	NaN	NaN	31.284	3.0676
9.7415	0	0	0	30.95	3.1854	0.49667	NaN	0.14	2.06E+05	NaN	NaN	NaN	NaN	30.95	3.1854
10.593	0	0	0	29.969	3.0222	0.53333	NaN	0.14	2.06E+05	NaN	NaN	NaN	NaN	29.969	3.0222
9.8186	0	0	0	35.719	2.7163	0.51	NaN	0.13667	2.06E+05	NaN	NaN	NaN	NaN	35.719	2.7163
10.314	0	0	0	42.113	2.2762	0.48333	NaN	0.13667	2.06E+05	NaN	NaN	NaN	NaN	42.113	2.2762
10.04	0	0	0	52.603	1.8854	0.49667	0.14	0.13333	2.06E+05	NaN	NaN	NaN	NaN	52.603	1.8854
10.927	0	0	0	56.642	1.8684	0.49667	0.13667	0.13667	2.06E+05	NaN	NaN	NaN	NaN	56.642	1.8684
9.9628	0	0	0	73.414	1.3802	0.48333	0.14	NaN	2.06E+05	NaN	NaN	NaN	NaN	73.414	1.3802
10.616	0	0	0	80.479	1.3342	0.45333	0.13	0.17333	2.06E+05	NaN	NaN	NaN	NaN	80.479	1.3342
9.9781	0	0	0	87.753	1.2345	0.52	0.10333	0.13667	2.06E+05	NaN	NaN	NaN	NaN	87.753	1.2345
10.815	0	0	0	106.96	1.0652	0.49333	0.15	0.13333	2.06E+05	NaN	NaN	NaN	NaN	106.96	1.0652
10.032	0	0	0	102.22	1.0481	0.46	0.14333	0.13667	2.06E+05	NaN	NaN	NaN	NaN	102.22	1.0481
10.817	0	0	0	NaN	NaN	0.50667	0.10667	0.14	2.06E+05	NaN	NaN	NaN	NaN	141.72	0.80017
9.948	0	0	0	112.55	0.90942	0.46667	NaN	NaN	2.06E+05	NaN	NaN	NaN	NaN	112.55	0.90942
10.576	0	0	0	105.2	1.0353	0.49333	0.12	0.13667	2.06E+05	NaN	NaN	NaN	NaN	105.2	1.0353
9.9065	0	0	0	90.561	1.1194	0.51	0.13667	0.13667	2.06E+05	NaN	NaN	NaN	NaN	90.561	1.1194
10.462	0	0	0	81.916	1.3268	0.5	0.14	0.13333	2.06E+05	NaN	NaN	NaN	NaN	81.916	1.3268
9.9451	0	0	0	90.207	1.1174	0.49667	0.13667	NaN	2.06E+05	NaN	NaN	NaN	NaN	90.207	1.1174
10.335	0	0	0	111.28	1.0703	0.51	0.13667	0.13	2.06E+05	NaN	NaN	NaN	NaN	111.28	1.0703
10.06	0	0	0	98.351	1.0766	0.50667	NaN	0.13667	2.06E+05	NaN	NaN	NaN	NaN	98.351	1.0766
10.221	0	0	0	106.9	1.0641	0.58333	0.14	0.13333	2.06E+05	NaN	NaN	NaN	NaN	106.9	1.0641
10.043	0	0	0	100.48	1.0963	0.41667	NaN	NaN	2.06E+05	NaN	NaN	NaN	NaN	100.48	1.0963
9.9937	0	0	0	107.07	1.0494	0.49667	0.13667	0.13667	2.06E+05	NaN	NaN	NaN	NaN	107.07	1.0494
9.9056	0	0	0	NaN	NaN	0.49667	0.13333	0.13333	2.06E+05	NaN	NaN	NaN	NaN	135.14	0.83511
9.848	0	0	0	NaN	NaN	0.51	0.13667	NaN	2.06E+05	NaN	NaN	NaN	NaN	190.3	0.58072
10.295	0	0	0	NaN	NaN	NaN	0.13667	0.14	2.06E+05	NaN	NaN	NaN	NaN	192.21	0.61107
10.103	0	0	0	NaN	NaN	0.51	0.13667	0.13667	2.06E+05	NaN	NaN	NaN	NaN	238.39	0.47221
10.121	0	0	0	NaN	NaN	0.49333	0.13667	0.14	2.06E+05	NaN	NaN	NaN	NaN	254.55	0.45935
10.057	0	0	0	NaN	NaN	0.47667	0.12333	0.13	2.06E+05	NaN	NaN	NaN	NaN	248.49	0.45259
10.227	0	0	0	NaN	NaN	0.51333	0.11667	0.12667	2.06E+05	NaN	NaN	NaN	NaN	351.25	0.31283
10.272	0	0	0	NaN	NaN	0.50333	0.13	0.13333	2.06E+05	NaN	NaN	NaN	NaN	368.13	0.30293
10.25	0	0	0	NaN	NaN	0.49333	0.13333	0.13667	2.06E+05	NaN	NaN	NaN	NaN	1592.8	0.071527
10.546	0	0	0	NaN	NaN	NaN	0.13333	0.14	2.06E+05	NaN	NaN	NaN	NaN	1053.3	0.1094
10.403	0	0	0	NaN	NaN	0.50667	0.13667	0.12333	2.06E+05	NaN	NaN	NaN	NaN	993.06	0.12357
10.422	0	0	0	NaN	NaN	0.49333	0.13667	0.13667	2.06E+05	NaN	NaN	NaN	NaN	401.94	0.28109
10.426	0	0	0	NaN	NaN	0.49667	NaN	0.13667	2.06E+05	NaN	NaN	NaN	NaN	293.87	0.40148
10.589	0	0	0	NaN	NaN	0.49333	0.13333	NaN	2.06E+05	NaN	NaN	NaN	NaN	189.06	0.59632
10.479	0	0	0	NaN	NaN	0.50333	0.13333	0.13	2.06E+05	NaN	NaN	NaN	NaN	147.26	0.84268
10.528	0	0	0	101.02	1.1403	0.46333	0.13333	0.13333	2.06E+05	NaN	NaN	NaN	NaN	101.02	1.1403
10.583	0	0	0	82.314	1.4473	0.53333	0.10333	0.14	2.06E+05	NaN	NaN	NaN	NaN	82.314	1.4473
10.415	0	0	0	63.893	1.7845	0.46667	NaN	0.13333	2.06E+05	NaN	NaN	NaN	NaN	63.893	1.7845
10.587	0	0	0	52.777	2.4023	0.51667	0.10667	NaN	2.06E+05	NaN	NaN	NaN	NaN	52.777	2.4023
10.276	0	0	0	36.92	3.0583	0.49333	0.13333	0.13333	2.06E+05	NaN	NaN	NaN	NaN	36.92	3.0583
10.455	0	0	0	36.861	3.2009	0.48667	0.13667	0.13333	2.06E+05	NaN	NaN	NaN	NaN	36.861	3.2009
10.084	0	0	0	33.939	3.2572	0.48667	0.13333	0.13	2.06E+05	NaN	NaN	NaN	NaN	33.939	3.2572
10.642	0	0	0	34.398	3.6342	0.48667	0.13667	NaN	2.06E+05	NaN	NaN	NaN	NaN	34.398	3.6342
9.9627	0	0	0	30.526	3.5093	0.48	0.14333	0.13333	2.06E+05	NaN	NaN	NaN	NaN	30.526	3.5093
10.525	0	0	0	31.919	3.8573	0.48667	NaN	NaN	2.06E+05	3.0283	-1.5704	-9.8348	-6.3846	31.919	3.8573
9.7107	0	0	0	31.05	3.5518	0.48	0.13667	0.13333	2.06E+05	NaN	NaN	NaN	NaN	31.05	3.5518
10.384	0	0	0	36.243	3.4206	0.49667	0.14	0.13333	2.06E+05	NaN	NaN	NaN	NaN	36.243	3.4206
9.9547	0	0	0	37.969	3.1982	0.48667	0.13333	0.13	2.06E+05	-7.8479	-11.328	-20.928	-16.187	37.969	3.1982
10.052	0	0	0	44.617	2.4646	0.49	0.13	0.13333	2.06E+05	-9.8943	-12.98	-23.434	-20.626	44.617	2.4646
10.192	0	0	0	62.728	2.0074	0.48333	0.14	0.13667	2.06E+05	NaN	NaN	NaN	NaN	62.728	2.0074
9.8519	0	0	0	62.648	1.8357	0.48333	0.14	0.13667	2.06E+05	NaN	NaN	NaN	NaN	62.648	1.8357
10.333	0	0	0	70.709	1.6617	0.49	0.13333	0.13	2.06E+05	NaN	NaN	NaN	NaN	70.709	1.6617
10.028	0	0	0	81.224	1.4139	0.49667	0.13333	0.13667	2.06E+05	NaN	NaN	NaN	NaN	81.224	1.4139
10.535	0	0	0	102.17	1.1318	0.50667	0.13667	0.13	2.06E+05	-11.064	-14.005	-24.903	-20.081	102.17	1.1318
10.172	0	0	0	NaN	NaN	0.49333	0.14	0.13333	2.06E+05	NaN	NaN	NaN	NaN	116.7	0.99902
10.433	0	0	0	NaN	NaN	0.50667	0.13333	NaN	2.06E+05	NaN	NaN	NaN	NaN	141.62	0.82084
9.9366	0	0	0	NaN	NaN	0.5	0.13667	NaN	2.06E+05	NaN	NaN	NaN	NaN	150.71	0.7586
10.366	0	0	0	NaN	NaN	0.48333	0.13333	0.13333	2.06E+05	NaN	NaN	NaN	NaN	122.59	0.99125
10.288	0	0	0	NaN	NaN	0.51	NaN	0.13	2.06E+05	NaN	NaN	NaN	NaN	116.88	0.98884
10.136	0	0	0	NaN	NaN	0.48	NaN	NaN	2.06E+05	NaN	NaN	NaN	NaN	115.37	1.2084
10.239	0	0	0	NaN	NaN	0.47333	NaN	NaN	2.06E+05	NaN	NaN	NaN	NaN	117.77	1.0101
10.717	0	0	0	111.18	1.1838	0.48	0.12333	0.13667	2.06E+05	NaN	NaN	NaN	NaN	111.18	1.1838
11.074	0	0	0	92.422	1.3345	0.47667	0.13	0.13333	2.06E+05	NaN	NaN	NaN	NaN	92.422	1.3345
10.966	0	0	0	103.47	1.2466	0.47	NaN	NaN	2.06E+05	NaN	NaN	NaN	NaN	103.47	1.2466
11.205	0	0	0	100.45	1.1388	0.48	0.13	0.13333	2.06E+05	NaN	NaN	NaN	NaN	100.45	1.1388
11.19	0	0	0	99.256	1.1359	0.46	0.12667	0.12667	2.06E+05	NaN	NaN	NaN	NaN	99.256	1.1359
11.031	0	0	0	94.434	1.2586	0.47333	0.11333	0.12667	2.06E+05	NaN	NaN	NaN	NaN	94.434	1.2586
11.638	0	0	0	90.335	1.2125	0.54	0.13	0.12667	2.06E+05	NaN	NaN	NaN	NaN	90.335	1.2125
11.509	0	0	0	103.67	1.1174	0.39	0.12333	0.12667	2.06E+05	NaN	NaN	NaN	NaN	103.67	1.1174
11.4	0	0	0	107.86	1.102	0.47667	0.12333	0.12	2.06E+05	NaN	NaN	NaN	NaN	107.86	1.102
11.628	0	0	0	114.64	1.0356	0.47333	0.12333	0.12667	2.06E+05	NaN	NaN	NaN	NaN	114.64	1.0356
11.105	0	0	0	94.526	1.2554	NaN	0.12667	0.12667	2.06E+05	NaN	NaN	NaN	NaN	94.526	1.2554
11.523	0	0	0	NaN	NaN	0.37667	NaN	0.12	2.06E+05	NaN	NaN	NaN	NaN	120.18	1.0163
11.01	0	0	0	NaN	NaN	NaN	0.28333	0.12	2.06E+05	NaN	NaN	NaN	NaN	144.71	0.90775
11.113	0	0	0	NaN	NaN	0.47667	0.12667	0.12333	2.06E+05	NaN	NaN	NaN	NaN	159.18	0.77302
10.968	0	0	0	NaN	NaN	0.48	NaN	0.12333	2.06E+05	NaN	NaN	NaN	NaN	171.56	0.78923
10.779	0	0	0	NaN	NaN	0.47	0.12667	0.12333	2.06E+05	NaN	NaN	NaN	NaN	161.29	0.80853
11.372	0	0	0	NaN	NaN	0.47333	0.12333	NaN	2.06E+05	NaN	NaN	NaN	NaN	318.46	0.47595
11.042	0	0	0	NaN	NaN	0.64	0.12333	0.12667	2.06E+05	NaN	NaN	NaN	NaN	314.17	0.48557
11.348	0	0	0	NaN	NaN	NaN	0.29	NaN	2.06E+05	NaN	NaN	NaN	NaN	341.7	0.438
11.24	0	0	0	NaN	NaN	0.61	0.12333	0.12333	2.06E+05	NaN	NaN	NaN	NaN	210.19	0.69951
11.677	0	0	0	NaN	NaN	NaN	0.26	0.12	2.06E+05	NaN	NaN	NaN	NaN	128.86	1.0626
11.288	0	0	0	89.406	1.7053	0.48	0.12333	0.12333	2.06E+05	NaN	NaN	NaN	NaN	89.406	1.7053
11.561	0	0	0	59.928	2.2101	0.48667	NaN	0.12	2.06E+05	NaN	NaN	NaN	NaN	59.928	2.2101
11.652	0	0	0	50.307	2.8875	0.48	0.12333	0.12333	2.06E+05	NaN	NaN	NaN	NaN	50.307	2.8875
11.9	0	0	0	41.395	3.0856	0.47667	NaN	0.12	2.06E+05	NaN	NaN	NaN	NaN	41.395	3.0856
11.951	0	0	0	36.723	3.2539	0.46667	NaN	0.12	2.06E+05	NaN	NaN	NaN	NaN	36.723	3.2539
11.718	0	0	0	34.652	3.7177	0.47	0.13	0.12	2.06E+05	NaN	NaN	NaN	NaN	34.652	3.7177
12.698	0	0	0	30.631	4.0366	0.46333	0.13	0.12333	2.06E+05	NaN	NaN	NaN	NaN	30.631	4.0366
12.1	0	0	0	30.368	4.5583	0.46667	NaN	0.12667	2.06E+05	NaN	NaN	NaN	NaN	30.368	4.5583
13.098	0	0	0	29.9	4.0939	0.48	0.12667	0.12667	2.06E+05	NaN	NaN	NaN	NaN	29.9	4.0939
11.409	0	0	0	34.162	3.7934	0.60667	NaN	0.12333	2.06E+05	NaN	NaN	NaN	NaN	34.162	3.7934
11.182	0	0	0	37.784	3.2984	NaN	0.26667	0.13	2.06E+05	NaN	NaN	NaN	NaN	37.784	3.2984
11.451	0	0	0	45.132	2.9285	0.47333	0.13	0.10667	2.06E+05	NaN	NaN	NaN	NaN	45.132	2.9285
10.575	0	0	0	57.784	2.3929	0.47333	0.12667	0.12333	2.06E+05	NaN	NaN	NaN	NaN	57.784	2.3929
11.225	0	0	0	67.596	2.1485	0.47667	0.12667	0.12333	2.06E+05	NaN	NaN	NaN	NaN	67.596	2.1485
10.656	0	0	0	70.447	2.1462	0.47	0.13	0.12667	2.06E+05	NaN	NaN	NaN	NaN	70.447	2.1462
11.379	0	0	0	69.06	2.0087	0.66	0.12667	0.12667	2.06E+05	NaN	NaN	NaN	NaN	69.06	2.0087
10.782	0	0	0	100.17	1.589	NaN	NaN	0.12667	2.06E+05	NaN	NaN	NaN	NaN	100.17	1.589
12.033	0	0	0	103.1	1.5245	0.47333	0.12667	0.12333	2.06E+05	NaN	NaN	NaN	NaN	103.1	1.5245
11.31	0	0	0	103.43	1.5459	0.48	0.12333	0.12667	2.06E+05	NaN	NaN	NaN	NaN	103.43	1.5459
12.179	0	0	0	108.39	1.4045	0.57333	0.12333	NaN	2.06E+05	NaN	NaN	NaN	NaN	108.39	1.4045
12.4	0	0	0	104.16	1.3977	0.55	0.22667	0.12667	2.06E+05	NaN	NaN	NaN	NaN	104.16	1.3977
12.281	0	0	0	84.104	1.8136	NaN	NaN	0.12	2.06E+05	NaN	NaN	NaN	NaN	84.104	1.8136
13.343	0	0	0	75.381	1.8639	NaN	NaN	0.12667	2.06E+05	NaN	NaN	NaN	NaN	75.381	1.8639
12.422	0	0	0	88.229	1.6947	0.46	0.12333	0.15	2.06E+05	NaN	NaN	NaN	NaN	88.229	1.6947
13.134	0	0	0	98.635	1.439	0.46333	NaN	NaN	2.06E+05	NaN	NaN	NaN	NaN	98.635	1.439
12.791	0	0	0	105.67	1.4428	0.45	0.12	NaN	2.06E+05	NaN	NaN	NaN	NaN	105.67	1.4428
11.995	0	0	0	112.16	1.5466	NaN	0.11667	0.12333	2.06E+05	NaN	NaN	NaN	NaN	112.16	1.5466
12.709	0	0	0	NaN	NaN	0.69333	NaN	0.10667	2.06E+05	NaN	NaN	NaN	NaN	153.21	1.1588
12.426	0	0	0	NaN	NaN	NaN	0.11667	0.12	2.06E+05	NaN	NaN	NaN	NaN	149.27	1.2014
12.537	0	0	0	NaN	NaN	0.60333	NaN	0.12	2.06E+05	NaN	NaN	NaN	NaN	158.03	1.06
12.57	0	0	0	NaN	NaN	0.45333	0.11667	0.11667	2.06E+05	NaN	NaN	NaN	NaN	205.28	0.76063
12.581	0	0	0	NaN	NaN	0.46	0.12	0.11667	2.06E+05	NaN	NaN	NaN	NaN	286.49	0.59047
13.292	0	0	0	NaN	NaN	0.46333	0.12	0.12	2.06E+05	NaN	NaN	NaN	NaN	363.74	0.40927
12.583	0	0	1	NaN	NaN	0.46667	NaN	NaN	2.06E+05	NaN	NaN	NaN	NaN	371.16	0.4245
13.545	0	1	0	NaN	NaN	NaN	0.11333	0.11333	2.06E+05	NaN	NaN	NaN	NaN	366.92	0.42455
12.349	0	1	0	NaN	NaN	0.46667	0.11667	0.11333	2.06E+05	NaN	NaN	NaN	NaN	199.46	0.68508
12.389	0	1	0	NaN	NaN	0.46667	0.11667	0.11333	2.06E+05	NaN	NaN	NaN	NaN	209.19	0.72044
12.84	0	1	0	NaN	NaN	0.46667	0.11333	0.22	2.06E+05	NaN	NaN	NaN	NaN	122.23	1.1944
11.302	0	1	0	NaN	NaN	0.47333	0.11333	0.11333	2.06E+05	NaN	NaN	NaN	NaN	138.05	0.99329
12.05	0	1	0	103.72	1.4073	NaN	0.11667	0.11	2.06E+05	NaN	NaN	NaN	NaN	103.72	1.4073
11.901	0	1	0	35.107	4.5701	0.65	NaN	NaN	2.06E+05	NaN	NaN	NaN	NaN	35.107	4.5701
11.681	0	1	0	31.41	4.672	0.47	NaN	0.11	2.06E+05	NaN	NaN	NaN	NaN	31.41	4.672
12.186	0	1	1	44.534	3.8465	NaN	0.11667	0.11	2.06E+05	NaN	NaN	NaN	NaN	44.534	3.8465
12.694	0	0	0	39.315	4.6896	0.66667	NaN	0.11333	2.06E+05	NaN	NaN	NaN	NaN	39.315	4.6896
12.9	0	0	0	34.745	4.5877	0.46333	0.11667	0.12	2.06E+05	NaN	NaN	NaN	NaN	34.745	4.5877
12.487	0	0	0	33.799	4.6432	0.47667	0.11667	0.11333	2.06E+05	NaN	NaN	NaN	NaN	33.799	4.6432
13.252	0	0	0	31.165	5.0928	NaN	0.11333	0.11333	2.06E+05	NaN	NaN	NaN	NaN	31.165	5.0928
13.029	0	0	0	32.42	4.38	0.67667	NaN	NaN	2.06E+05	NaN	NaN	NaN	NaN	32.42	4.38
11.805	0	0	0	29.408	5.0306	0.55333	0.11	0.12	2.06E+05	NaN	NaN	NaN	NaN	29.408	5.0306
12.523	0	0	0	31.458	4.9764	0.40333	NaN	NaN	2.06E+05	NaN	NaN	NaN	NaN	31.458	4.9764
12.869	0	0	0	37.184	4.4598	0.36667	0.11667	NaN	2.06E+05	NaN	NaN	NaN	NaN	37.184	4.4598
12.533	0	0	0	41.436	4.0243	0.46333	NaN	0.11333	2.06E+05	NaN	NaN	NaN	NaN	41.436	4.0243
13.78	0	0	0	63.28	2.8376	0.50333	NaN	0.11667	2.06E+05	NaN	NaN	NaN	NaN	63.28	2.8376
12.623	0	0	0	63.662	2.4752	0.42667	0.11333	0.11667	2.06E+05	NaN	NaN	NaN	NaN	63.662	2.4752
13.184	0	0	0	80.984	2.0903	0.44333	0.11333	0.11667	2.06E+05	NaN	NaN	NaN	NaN	80.984	2.0903
12.995	0	0	0	86.421	1.693	0.43667	0.11333	0.11333	2.06E+05	NaN	NaN	NaN	NaN	86.421	1.693
12.602	0	0	0	107.98	1.425	0.43667	NaN	0.11333	2.06E+05	NaN	NaN	NaN	NaN	107.98	1.425
12.726	0	0	0	103.94	1.462	0.44	0.11333	0.11333	2.06E+05	NaN	NaN	NaN	NaN	103.94	1.462
11.858	0	0	1	NaN	NaN	0.44667	0.11667	0.11	2.06E+05	NaN	NaN	NaN	NaN	121.04	1.1331
12.119	0	1	0	NaN	NaN	0.45	0.11667	0.11333	2.06E+05	NaN	NaN	NaN	NaN	122.84	1.1834
11.755	0	1	0	113.64	1.2386	0.43	0.11667	0.11333	2.06E+05	NaN	NaN	NaN	NaN	113.64	1.2386
11.827	0	1	0	NaN	NaN	0.47	0.11333	0.11	2.06E+05	NaN	NaN	NaN	NaN	117.84	1.2795
12.219	0	1	0	96.753	1.5868	0.45667	0.11	0.11667	2.06E+05	NaN	NaN	NaN	NaN	96.753	1.5868
12.129	0	1	0	106.86	1.5767	0.47	NaN	0.12	2.06E+05	NaN	NaN	NaN	NaN	106.86	1.5767
12.292	0	1	0	100.9	1.5502	0.41	0.11667	0.11	2.06E+05	NaN	NaN	NaN	NaN	100.9	1.5502
12.359	0	1	0	85.204	1.8324	0.46	0.12	0.11667	2.06E+05	NaN	NaN	NaN	NaN	85.204	1.8324
13.064	0	1	0	98.291	1.7551	0.47	0.11667	0.11333	2.06E+05	NaN	NaN	NaN	NaN	98.291	1.7551
12.478	0	1	0	92.679	1.5935	NaN	0.12333	NaN	2.06E+05	NaN	NaN	NaN	NaN	92.679	1.5935
12.504	0	1	0	101.33	1.5599	0.61667	NaN	0.11	2.06E+05	NaN	NaN	NaN	NaN	101.33	1.5599
13.235	0	1	0	108.48	1.3918	0.46333	0.12333	NaN	2.06E+05	NaN	NaN	NaN	NaN	108.48	1.3918
11.886	0	1	0	108.63	1.274	0.46	0.12	0.11333	2.06E+05	NaN	NaN	NaN	NaN	108.63	1.274
12.27	0	1	0	NaN	NaN	0.46	0.12	NaN	2.06E+05	NaN	NaN	NaN	NaN	119.05	1.1373
11.599	0	1	0	107.1	1.1672	0.46333	NaN	0.12	2.06E+05	NaN	NaN	NaN	NaN	107.1	1.1672
11.499	0	1	0	NaN	NaN	0.46	NaN	0.11333	2.06E+05	NaN	NaN	NaN	NaN	158.65	0.80645
11.2	0	1	0	NaN	NaN	NaN	0.12333	0.11667	2.06E+05	NaN	NaN	NaN	NaN	176.17	0.64232
11.423	0	1	0	NaN	NaN	0.46333	0.12	0.12	2.06E+05	NaN	NaN	NaN	NaN	397.79	0.32032
11.009	0	1	0	NaN	NaN	0.46	0.12333	0.11	2.06E+05	NaN	NaN	NaN	NaN	232.1	0.47987
11.109	0	1	0	NaN	NaN	0.45667	0.12333	NaN	2.06E+05	NaN	NaN	NaN	NaN	417.81	0.30198
11.205	0	1	0	NaN	NaN	0.48667	0.12	0.12	2.06E+05	NaN	NaN	NaN	NaN	323.43	0.37142
10.654	0	1	0	NaN	NaN	0.45667	0.1	0.12333	2.06E+05	NaN	NaN	NaN	NaN	358.87	0.327
11.125	0	1	0	NaN	NaN	0.47667	0.12333	0.11667	2.06E+05	NaN	NaN	NaN	NaN	185.99	0.63537
10.319	0	1	0	NaN	NaN	0.47	0.12333	0.11667	2.06E+05	NaN	NaN	NaN	NaN	130.21	0.86074
10.517	0	1	0	NaN	NaN	0.48	NaN	0.11333	2.06E+05	NaN	NaN	NaN	NaN	128.58	0.83978
9.9967	0	1	0	67.047	1.5226	0.48	NaN	NaN	2.06E+05	NaN	NaN	NaN	NaN	67.047	1.5226
9.9826	0	1	0	53.315	1.7872	0.47667	0.12667	0.12	2.06E+05	NaN	NaN	NaN	NaN	53.315	1.7872
10.038	0	1	0	41.72	2.3753	0.49667	0.13	0.11333	2.06E+05	NaN	NaN	NaN	NaN	41.72	2.3753
9.4381	0	1	0	35.173	2.3635	0.48333	0.13333	0.11667	2.06E+05	NaN	NaN	NaN	NaN	35.173	2.3635
10.072	0	1	0	36.73	2.6922	0.48	0.12333	0.12333	2.06E+05	NaN	NaN	NaN	NaN	36.73	2.6922
9.4553	0	1	0	31.929	2.6603	0.47	0.12333	0.11667	2.06E+05	NaN	NaN	NaN	NaN	31.929	2.6603
10.025	0	1	0	32.038	3.06	0.48	0.12	0.12	2.06E+05	NaN	NaN	NaN	NaN	32.038	3.06
9.8563	0	1	0	31.122	2.9239	0.48	NaN	0.12333	2.06E+05	NaN	NaN	NaN	NaN	31.122	2.9239
9.5821	0	1	0	30.01	2.9649	0.52	0.12667	0.12333	2.06E+05	NaN	NaN	NaN	NaN	30.01	2.9649
9.9165	0	1	0	34.086	2.8765	0.48333	0.12	NaN	2.06E+05	NaN	NaN	NaN	NaN	34.086	2.8765
10.275	0	1	0	39.307	2.5916	NaN	0.12667	0.12667	2.06E+05	NaN	NaN	NaN	NaN	39.307	2.5916
9.2392	0	1	0	42.588	2	0.64	NaN	0.11667	2.06E+05	NaN	NaN	NaN	NaN	42.588	2
9.751	0	1	1	57.418	1.6443	0.59	0.12	0.13	2.06E+05	NaN	NaN	NaN	NaN	57.418	1.6443
9.5619	0	0	0	68.786	1.3693	0.50667	NaN	0.3	2.06E+05	NaN	NaN	NaN	NaN	68.786	1.3693
9.0022	0	0	0	69.183	1.1825	0.51333	0.14667	0.11667	2.06E+05	NaN	NaN	NaN	NaN	69.183	1.1825
8.8608	0	0	0	79.16	1.0125	0.51333	NaN	0.12333	2.06E+05	NaN	NaN	NaN	NaN	79.16	1.0125
8.286	0	0	0	88.313	0.79989	0.52333	0.14333	NaN	2.06E+05	NaN	NaN	NaN	NaN	88.313	0.79989
8.4413	0	0	0	110.48	0.64367	0.49667	0.14667	0.13333	2.06E+05	NaN	NaN	NaN	NaN	110.48	0.64367
7.7351	0	0	0	NaN	NaN	0.35667	0.15333	NaN	2.06E+05	NaN	NaN	NaN	NaN	Inf	0
8.0288	0	0	0	NaN	NaN	0.35333	NaN	0.13	2.06E+05	NaN	NaN	NaN	NaN	Inf	0
8.0665	0	0	0	NaN	NaN	0.43	NaN	0.14	2.06E+05	NaN	NaN	NaN	NaN	Inf	0
8.1471	0	0	0	NaN	NaN	NaN	NaN	0.13667	2.06E+05	NaN	NaN	NaN	NaN	Inf	0
8.5667	0	0	0	0	0	0.5	0.14	NaN	2.06E+05	NaN	NaN	NaN	NaN	0	0
7.6235	0	0	0	0	0	NaN	NaN	0.14	2.06E+05	NaN	NaN	NaN	NaN	0	0
0	0	0	0	0	0	NaN	NaN	NaN	0	0	0	0	0	0	0
6.811	3	0	0	NaN	NaN	0.49333	0.17333	0.18	2.05E+05	NaN	NaN	NaN	NaN	Inf	0
6.9489	3	0	0	NaN	NaN	0.5	0.16667	0.17667	2.05E+05	NaN	NaN	NaN	NaN	Inf	0
7.1567	3	0	0	NaN	NaN	0.49667	0.17	0.17333	2.05E+05	NaN	NaN	NaN	NaN	Inf	0
7.1481	3	0	0	NaN	NaN	0.49667	0.17	NaN	2.05E+05	NaN	NaN	NaN	NaN	Inf	0
7.1106	3	0	0	103.94	0.54646	0.49667	0.16667	0.17	2.05E+05	NaN	NaN	NaN	NaN	103.94	0.54646
7.5366	3	0	0	84.359	0.64699	0.49667	0.16667	0.17	2.05E+05	NaN	NaN	NaN	NaN	84.359	0.64699
7.3878	3	0	0	99.504	0.57996	0.5	0.16667	0.17	2.05E+05	NaN	NaN	NaN	NaN	99.504	0.57996
7.5966	3	0	0	92.143	0.62678	0.50667	0.16333	0.17	2.05E+05	NaN	NaN	NaN	NaN	92.143	0.62678
7.5996	3	0	0	NaN	NaN	0.49667	0.16667	0.17	2.05E+05	NaN	NaN	NaN	NaN	132.82	0.46897
7.8923	3	0	0	97.575	0.62179	0.5	0.16333	0.15667	2.05E+05	NaN	NaN	NaN	NaN	97.575	0.62179
7.7892	3	0	0	NaN	NaN	0.50333	0.16333	0.16	2.05E+05	NaN	NaN	NaN	NaN	131.52	0.52884
8.3399	3	0	0	NaN	NaN	0.5	0.16	0.16	2.05E+05	NaN	NaN	NaN	NaN	168.35	0.3915
8.1183	3	0	0	NaN	NaN	0.51667	0.16333	0.16333	2.05E+05	NaN	NaN	NaN	NaN	163.67	0.4238
8.3284	3	0	0	NaN	NaN	0.49333	0.16333	0.15667	2.05E+05	NaN	NaN	NaN	NaN	198.04	0.38004
8.6755	3	0	0	NaN	NaN	0.49	0.15667	0.16333	2.05E+05	NaN	NaN	NaN	NaN	146.63	0.52688
8.7897	3	0	0	NaN	NaN	0.48	0.15333	0.14333	2.05E+05	NaN	NaN	NaN	NaN	279.1	0.27219
8.716	3	0	0	NaN	NaN	0.48	0.15	0.15333	2.05E+05	NaN	NaN	NaN	NaN	204.87	0.34152
8.3647	3	0	0	NaN	NaN	0.48333	0.14667	0.15	2.05E+05	NaN	NaN	NaN	NaN	603.43	0.12501
8.6854	3	0	0	NaN	NaN	0.48	0.15	0.15667	2.05E+05	NaN	NaN	NaN	NaN	334.45	0.26123
9.347	3	0	0	NaN	NaN	0.48333	0.14667	0.15333	2.05E+05	NaN	NaN	NaN	NaN	548.32	0.15754
9.2942	3	0	0	NaN	NaN	0.48333	0.14667	0.15333	2.05E+05	NaN	NaN	NaN	NaN	31828	-0.003174
10.051	3	0	0	NaN	NaN	0.48333	0.15	0.15333	2.05E+05	NaN	NaN	NaN	NaN	633.72	0.13469
9.2389	3	0	0	NaN	NaN	0.48667	0.15333	0.16	2.05E+05	NaN	NaN	NaN	NaN	1573.6	0.057708
9.5293	3	0	0	NaN	NaN	0.48333	0.15	0.15333	2.05E+05	NaN	NaN	NaN	NaN	496.82	0.17939
9.4407	3	0	0	NaN	NaN	0.49333	0.15	0.15667	2.05E+05	NaN	NaN	NaN	NaN	2141	0.041639
9.4419	3	0	0	NaN	NaN	0.49	0.15333	0.15333	2.05E+05	NaN	NaN	NaN	NaN	536.78	0.18944
10.084	3	0	0	NaN	NaN	0.48667	0.15333	0.15	2.05E+05	NaN	NaN	NaN	NaN	550.3	0.15489
9.2325	3	0	0	NaN	NaN	0.49	0.15667	0.15	2.05E+05	NaN	NaN	NaN	NaN	221.15	0.43488
9.8068	3	0	0	NaN	NaN	0.48667	0.15	0.15	2.05E+05	NaN	NaN	NaN	NaN	132.4	0.63708
9.1841	3	0	0	NaN	NaN	0.48667	0.15	0.14333	2.05E+05	NaN	NaN	NaN	NaN	115.12	0.78825
9.5261	3	0	0	84.085	1.033	0.48333	0.15333	0.14667	2.05E+05	NaN	NaN	NaN	NaN	84.085	1.033
9.32	3	0	0	58.485	1.4251	0.47333	0.15	0.14667	2.05E+05	NaN	NaN	NaN	NaN	58.485	1.4251
9.1296	3	0	0	57.2	1.692	0.47667	0.15	0.15	2.05E+05	NaN	NaN	NaN	NaN	57.2	1.692
9.8379	3	0	0	48.616	1.8102	0.47667	0.14667	0.14	2.05E+05	NaN	NaN	NaN	NaN	48.616	1.8102
9.381	3	0	0	34.727	2.6918	0.47333	0.15	0.14667	2.05E+05	NaN	NaN	NaN	NaN	34.727	2.6918
9.6683	3	0	0	34.333	2.9899	0.47667	0.15	0.14667	2.05E+05	NaN	NaN	NaN	NaN	34.333	2.9899
10.132	3	0	0	29.001	3.0588	0.47	0.14667	0.14	2.05E+05	NaN	NaN	NaN	NaN	29.001	3.0588
9.4185	3	0	0	30.467	3.3821	0.46667	0.14333	0.14	2.05E+05	NaN	NaN	NaN	NaN	30.467	3.3821
10.151	3	0	0	30.241	3.1741	0.47333	0.14333	0.14667	2.05E+05	NaN	NaN	NaN	NaN	30.241	3.1741
9.7973	3	0	0	28.288	3.3444	0.46667	0.15	0.14667	2.05E+05	NaN	NaN	NaN	NaN	28.288	3.3444
9.7265	3	0	0	32.527	3.5034	0.47333	0.14333	0.14667	2.05E+05	NaN	NaN	NaN	NaN	32.527	3.5034
10.675	3	0	0	32.2	2.8753	0.47667	0.15	0.14667	2.05E+05	NaN	NaN	NaN	NaN	32.2	2.8753
9.622	3	0	0	32.636	3.0699	0.46667	0.14667	0.14333	2.05E+05	NaN	NaN	NaN	NaN	32.636	3.0699
10.01	3	0	0	42.389	2.8583	0.48	0.14667	0.14	2.05E+05	NaN	NaN	NaN	NaN	42.389	2.8583
11.007	3	0	0	49.874	1.8679	0.46667	0.14667	0.13667	2.05E+05	NaN	NaN	NaN	NaN	49.874	1.8679
9.6518	3	0	0	53.369	1.8378	0.46667	0.14333	0.14333	2.05E+05	NaN	NaN	NaN	NaN	53.369	1.8378
9.9035	3	0	0	75.577	1.5355	0.47667	0.14667	0.14333	2.05E+05	NaN	NaN	NaN	NaN	75.577	1.5355
10.772	3	0	0	72.979	1.3462	0.47333	0.14667	0.14667	2.05E+05	NaN	NaN	NaN	NaN	72.979	1.3462
9.9119	3	0	0	90.03	1.1718	0.47	0.14	0.14	2.05E+05	NaN	NaN	NaN	NaN	90.03	1.1718
10.271	3	0	0	NaN	NaN	0.47667	0.14	0.13667	2.05E+05	NaN	NaN	NaN	NaN	138.05	0.7341
10.067	3	0	0	NaN	NaN	0.47667	0.14	0.14	2.05E+05	NaN	NaN	NaN	NaN	119.57	0.83706
10.005	3	0	0	NaN	NaN	0.47667	0.13333	0.13667	2.05E+05	NaN	NaN	NaN	NaN	152.5	0.74753
10.677	3	0	0	NaN	NaN	0.47	0.14	0.12667	2.05E+05	NaN	NaN	NaN	NaN	191.1	0.50371
9.8112	3	0	0	NaN	NaN	0.47333	0.13667	0.14333	2.05E+05	NaN	NaN	NaN	NaN	139.11	0.78837
10.472	3	0	0	NaN	NaN	0.47667	0.13667	0.14333	2.05E+05	NaN	NaN	NaN	NaN	144.5	0.80072
10.757	3	0	0	NaN	NaN	0.47333	0.14	0.13667	2.05E+05	NaN	NaN	NaN	NaN	144.79	0.71481
10.174	3	0	0	NaN	NaN	0.47333	0.14333	0.13667	2.05E+05	NaN	NaN	NaN	NaN	116.91	0.89972
10.256	3	0	0	NaN	NaN	0.47	0.14	0.13667	2.05E+05	NaN	NaN	NaN	NaN	125.68	0.84572
10.31	3	0	0	NaN	NaN	0.46667	0.14	0.13667	2.05E+05	NaN	NaN	NaN	NaN	116.78	0.91536
10.339	3	0	0	99.199	1.0625	0.48	0.14333	0.13667	2.05E+05	NaN	NaN	NaN	NaN	99.199	1.0625
10.266	3	0	0	102.97	0.90985	0.46667	0.14667	0.13667	2.05E+05	NaN	NaN	NaN	NaN	102.97	0.90985
9.6794	3	0	0	94.062	1.069	0.47	0.13667	0.13333	2.05E+05	NaN	NaN	NaN	NaN	94.062	1.069
10.027	3	0	0	91.398	1.1394	0.47333	0.14	0.14	2.05E+05	NaN	NaN	NaN	NaN	91.398	1.1394
10.205	3	0	0	80.346	1.1162	0.46667	0.14	0.14	2.05E+05	NaN	NaN	NaN	NaN	80.346	1.1162
9.47	3	0	0	84.472	1.1536	0.46667	0.13667	0.13333	2.05E+05	NaN	NaN	NaN	NaN	84.472	1.1536
9.8716	3	0	0	99.042	0.98871	0.46667	0.13667	0.14	2.05E+05	NaN	NaN	NaN	NaN	99.042	0.98871
9.8956	3	0	0	93.723	0.96236	0.47333	0.13667	0.13667	2.05E+05	NaN	NaN	NaN	NaN	93.723	0.96236
9.4971	3	0	0	95.55	0.99491	0.47333	0.13333	0.13667	2.05E+05	NaN	NaN	NaN	NaN	95.55	0.99491
9.7501	3	0	0	105.91	0.88373	0.46667	0.14	0.13667	2.05E+05	NaN	NaN	NaN	NaN	105.91	0.88373
9.6747	3	0	0	110.82	0.89781	0.47667	0.13667	0.13333	2.05E+05	NaN	NaN	NaN	NaN	110.82	0.89781
9.9746	3	0	0	114.99	0.7999	0.47	0.13667	0.13333	2.05E+05	NaN	NaN	NaN	NaN	114.99	0.7999
9.5905	3	0	0	NaN	NaN	0.46667	0.13667	0.14	2.05E+05	NaN	NaN	NaN	NaN	138.62	0.67649
9.6836	3	0	0	NaN	NaN	0.47667	0.13667	0.13667	2.05E+05	NaN	NaN	NaN	NaN	151.17	0.70509
10.324	3	0	0	NaN	NaN	0.47	0.14	0.13333	2.05E+05	NaN	NaN	NaN	NaN	175.85	0.51674
9.5326	3	0	0	NaN	NaN	0.47333	0.13667	0.13333	2.05E+05	NaN	NaN	NaN	NaN	244.68	0.38782
9.7412	3	0	0	NaN	NaN	0.47	0.13667	0.13333	2.05E+05	NaN	NaN	NaN	NaN	222.25	0.46834
10.202	3	0	0	NaN	NaN	0.47	0.13667	0.13333	2.05E+05	NaN	NaN	NaN	NaN	301.62	0.29464
9.427	3	0	0	NaN	NaN	0.47333	0.14	0.13667	2.05E+05	NaN	NaN	NaN	NaN	463.32	0.21491
9.9787	3	0	0	NaN	NaN	0.46667	0.13667	0.13667	2.05E+05	NaN	NaN	NaN	NaN	343.4	0.29784
10.113	3	0	0	NaN	NaN	0.47667	0.13333	0.13667	2.05E+05	NaN	NaN	NaN	NaN	405.65	0.22572
9.5689	3	0	0	NaN	NaN	0.47667	0.13667	0.13333	2.05E+05	NaN	NaN	NaN	NaN	186.56	0.5281
9.9258	3	0	0	NaN	NaN	0.46667	0.13	0.13333	2.05E+05	NaN	NaN	NaN	NaN	121.05	0.84665
10.123	3	0	0	100.7	0.95162	0.47667	0.13667	0.14	2.05E+05	NaN	NaN	NaN	NaN	100.7	0.95162
9.789	3	0	0	72.244	1.3995	0.47	0.13667	0.13667	2.05E+05	NaN	NaN	NaN	NaN	72.244	1.3995
10.055	3	0	0	50.54	1.8527	0.47333	0.13333	0.13667	2.05E+05	NaN	NaN	NaN	NaN	50.54	1.8527
9.6764	3	0	0	45.847	2.0934	0.47	0.13333	0.14	2.05E+05	NaN	NaN	NaN	NaN	45.847	2.0934
9.7967	3	0	0	36.108	2.7094	0.46333	0.13667	0.13667	2.05E+05	NaN	NaN	NaN	NaN	36.108	2.7094
9.891	3	0	0	31.605	3.1486	0.46333	0.14	0.13333	2.05E+05	NaN	NaN	NaN	NaN	31.605	3.1486
9.9756	3	0	0	30.781	3.2505	0.46333	0.13667	0.13667	2.05E+05	NaN	NaN	NaN	NaN	30.781	3.2505
10.003	3	0	0	27.424	3.4822	0.46333	0.14	0.13667	2.05E+05	NaN	NaN	NaN	NaN	27.424	3.4822
9.7721	3	0	0	29.416	3.5216	0.47333	0.14	0.13667	2.05E+05	NaN	NaN	NaN	NaN	29.416	3.5216
10.178	3	0	0	29.44	3.2992	0.47333	0.14333	0.14	2.05E+05	NaN	NaN	NaN	NaN	29.44	3.2992
9.8555	3	0	0	29.385	3.2131	0.47	0.14	0.13667	2.05E+05	NaN	NaN	NaN	NaN	29.385	3.2131
9.717	3	0	0	36.678	2.9229	0.46667	0.13667	0.13667	2.05E+05	NaN	NaN	NaN	NaN	36.678	2.9229
10.354	3	0	0	41.764	2.4169	0.46667	0.14	0.13333	2.05E+05	NaN	NaN	NaN	NaN	41.764	2.4169
10.047	3	0	0	41.271	2.3211	0.46667	0.14333	0.13667	2.05E+05	NaN	NaN	NaN	NaN	41.271	2.3211
9.7875	3	0	0	60.8	1.9516	0.46667	0.13667	0.14	2.05E+05	NaN	NaN	NaN	NaN	60.8	1.9516
10.893	3	0	0	66.749	1.5295	0.47	0.13333	0.13667	2.05E+05	NaN	NaN	NaN	NaN	66.749	1.5295
10.104	3	0	0	73.267	1.4419	0.47	0.14	0.13333	2.05E+05	NaN	NaN	NaN	NaN	73.267	1.4419
10.278	3	0	0	98.278	1.3845	0.45333	0.13	0.13	2.05E+05	NaN	NaN	NaN	NaN	98.278	1.3845
11.665	3	0	0	97.708	1.0787	0.46	0.13333	0.13	2.05E+05	NaN	NaN	NaN	NaN	97.708	1.0787
10.266	3	0	0	102.72	1.0857	0.46333	0.13	0.13333	2.05E+05	NaN	NaN	NaN	NaN	102.72	1.0857
10.56	3	0	0	112.72	1.0919	0.45667	0.13333	0.13333	2.05E+05	NaN	NaN	NaN	NaN	112.72	1.0919
11.094	3	0	0	92.752	1.1362	0.45667	0.13333	0.13333	2.05E+05	NaN	NaN	NaN	NaN	92.752	1.1362
10.266	3	0	0	101.59	1.1781	0.46	0.13667	0.13333	2.05E+05	NaN	NaN	NaN	NaN	101.59	1.1781
10.94	3	0	0	88.02	1.2631	0.47	0.13667	0.13	2.05E+05	NaN	NaN	NaN	NaN	88.02	1.2631
10.544	3	0	0	82.06	1.2241	0.46	0.13667	0.13	2.05E+05	NaN	NaN	NaN	NaN	82.06	1.2241
10.022	3	0	0	91.824	1.2195	0.46	0.13667	0.13333	2.05E+05	NaN	NaN	NaN	NaN	91.824	1.2195
10.582	3	0	0	87.935	1.1902	0.46	0.13333	0.13333	2.05E+05	NaN	NaN	NaN	NaN	87.935	1.1902
10.23	3	0	0	89.967	1.1046	0.40667	0.13667	0.13333	2.05E+05	NaN	NaN	NaN	NaN	89.967	1.1046
9.9688	3	0	0	88.531	1.2343	0.46667	0.13333	0.13	2.05E+05	NaN	NaN	NaN	NaN	88.531	1.2343
10.453	3	0	0	90.099	1.1459	0.46	0.13	0.13	2.05E+05	NaN	NaN	NaN	NaN	90.099	1.1459
10.161	3	0	0	93.034	0.98679	0.46	0.13	0.13	2.05E+05	NaN	NaN	NaN	NaN	93.034	0.98679
9.5815	3	0	0	NaN	NaN	0.46333	0.13	0.13	2.05E+05	NaN	NaN	NaN	NaN	122	0.87311
10.321	3	0	0	NaN	NaN	0.45667	0.13333	0.13	2.05E+05	NaN	NaN	NaN	NaN	126.03	0.85229
10.364	3	0	0	NaN	NaN	0.46333	0.13	0.12667	2.05E+05	NaN	NaN	NaN	NaN	176.72	0.55731
9.9241	3	0	0	NaN	NaN	0.46333	0.13	0.12667	2.05E+05	NaN	NaN	NaN	NaN	239.11	0.47847
10.696	3	0	0	NaN	NaN	0.44667	0.13667	0.12333	2.05E+05	NaN	NaN	NaN	NaN	180.05	0.62739
10.628	3	0	0	NaN	NaN	0.46	0.12	0.12333	2.05E+05	NaN	NaN	NaN	NaN	238.58	0.51709
11.107	3	0	0	NaN	NaN	0.45667	0.12667	0.12667	2.05E+05	NaN	NaN	NaN	NaN	482.47	0.25697
11.135	3	0	0	NaN	NaN	0.45667	0.12667	0.12667	2.05E+05	NaN	NaN	NaN	NaN	4033.8	0.029333
10.878	3	0	0	NaN	NaN	0.46667	0.13	0.13	2.05E+05	NaN	NaN	NaN	NaN	1202.6	0.10756
11.373	3	0	0	NaN	NaN	0.45667	0.12667	0.13333	2.05E+05	NaN	NaN	NaN	NaN	1941.3	0.071079
11.747	3	0	0	NaN	NaN	0.46	0.13	0.13	2.05E+05	NaN	NaN	NaN	NaN	522.59	0.22718
10.896	3	0	0	NaN	NaN	0.46667	0.13	0.13333	2.05E+05	NaN	NaN	NaN	NaN	458.76	0.2867
11.468	3	0	0	NaN	NaN	0.46667	0.13	0.12667	2.05E+05	NaN	NaN	NaN	NaN	213.06	0.63019
11.588	3	0	0	NaN	NaN	0.46667	0.13333	0.13	2.05E+05	NaN	NaN	NaN	NaN	153.62	0.80074
11.091	3	0	0	NaN	NaN	0.46667	0.13	0.13	2.05E+05	NaN	NaN	NaN	NaN	137.8	1.0455
12.003	3	0	0	88.194	1.4283	0.46667	0.13333	0.13333	2.05E+05	NaN	NaN	NaN	NaN	88.194	1.4283
11.223	3	0	0	65.203	1.9703	0.46333	0.13333	0.13333	2.05E+05	NaN	NaN	NaN	NaN	65.203	1.9703
11.334	3	0	0	53.44	2.5969	0.46	0.13	0.13	2.05E+05	NaN	NaN	NaN	NaN	53.44	2.5969
11.78	3	0	0	43.971	2.754	0.46333	0.13333	0.13333	2.05E+05	NaN	NaN	NaN	NaN	43.971	2.754
11.004	3	0	0	40.204	3.1073	0.46333	0.13333	0.13	2.05E+05	NaN	NaN	NaN	NaN	40.204	3.1073
11.177	3	0	0	32.835	3.8123	0.46333	0.13667	0.13	2.05E+05	NaN	NaN	NaN	NaN	32.835	3.8123
11.188	3	0	0	29.405	3.7719	0.46333	0.13667	0.13	2.05E+05	NaN	NaN	NaN	NaN	29.405	3.7719
10.532	3	0	0	29.011	4.0242	0.46333	0.13333	0.13667	2.05E+05	NaN	NaN	NaN	NaN	29.011	4.0242
10.805	3	0	0	29.452	4.0063	0.46	0.13333	0.13	2.05E+05	NaN	NaN	NaN	NaN	29.452	4.0063
10.863	3	0	0	28.028	3.7293	0.44667	0.14	0.13333	2.05E+05	NaN	NaN	NaN	NaN	28.028	3.7293
10.224	3	0	0	29.155	3.2573	0.45	0.14	0.13333	2.05E+05	NaN	NaN	NaN	NaN	29.155	3.2573
9.745	3	0	0	32.427	3.2227	0.46333	0.14333	0.13333	2.05E+05	NaN	NaN	NaN	NaN	32.427	3.2227
10.223	3	0	0	34.507	2.901	0.46667	0.14	0.13	2.05E+05	NaN	NaN	NaN	NaN	34.507	2.901
10.005	3	0	0	40.124	2.4717	0.45667	0.13667	0.13	2.05E+05	NaN	NaN	NaN	NaN	40.124	2.4717
9.9587	3	0	0	47.515	2.0992	0.45667	0.14	0.13	2.05E+05	NaN	NaN	NaN	NaN	47.515	2.0992
9.9871	3	0	0	64.341	1.6625	0.47	0.13667	0.13333	2.05E+05	NaN	NaN	NaN	NaN	64.341	1.6625
10.342	3	0	0	83.038	1.528	0.45667	0.13667	0.13	2.05E+05	NaN	NaN	NaN	NaN	83.038	1.528
11.264	3	0	0	90.288	1.1583	0.45333	0.13333	0.13	2.05E+05	NaN	NaN	NaN	NaN	90.288	1.1583
10.227	3	0	0	96.891	1.2297	0.45667	0.12667	0.13	2.05E+05	NaN	NaN	NaN	NaN	96.891	1.2297
10.915	3	0	0	NaN	NaN	0.46333	0.13	0.12667	2.05E+05	NaN	NaN	NaN	NaN	127.76	1.1199
11.961	3	0	0	NaN	NaN	0.46333	0.12667	0.13	2.05E+05	NaN	NaN	NaN	NaN	116.73	0.98481
10.722	3	0	0	NaN	NaN	0.46667	0.13667	0.13333	2.05E+05	NaN	NaN	NaN	NaN	120.58	1.0395
11.196	3	0	0	NaN	NaN	0.47	0.13	0.13	2.05E+05	NaN	NaN	NaN	NaN	149.67	1.0292
12.411	3	0	0	NaN	NaN	0.46	0.13	0.12333	2.05E+05	NaN	NaN	NaN	NaN	135.25	0.88471
10.939	3	0	0	113.58	1.1275	0.47	0.12667	0.12667	2.05E+05	NaN	NaN	NaN	NaN	113.58	1.1275
11.316	3	0	0	111.91	1.3214	0.45667	0.13333	0.13	2.05E+05	NaN	NaN	NaN	NaN	111.91	1.3214
12.16	3	0	0	108.23	1.1347	0.45667	0.13	0.12667	2.05E+05	NaN	NaN	NaN	NaN	108.23	1.1347
11.082	3	0	0	104.02	1.2366	0.45667	0.13	0.12667	2.05E+05	NaN	NaN	NaN	NaN	104.02	1.2366
11.342	3	0	0	98.108	1.3018	0.45667	0.13	0.12667	2.05E+05	NaN	NaN	NaN	NaN	98.108	1.3018
11.301	3	0	0	93.772	1.2512	0.46	0.13333	0.13	2.05E+05	NaN	NaN	NaN	NaN	93.772	1.2512
10.832	3	0	0	NaN	NaN	0.46667	0.13333	0.13	2.05E+05	NaN	NaN	NaN	NaN	119.86	1.0613
11.279	3	0	0	NaN	NaN	0.47	0.13667	0.12667	2.05E+05	NaN	NaN	NaN	NaN	117.04	1.0141
10.894	3	0	0	95.944	1.1564	0.47333	0.13667	0.13	2.05E+05	NaN	NaN	NaN	NaN	95.944	1.1564
10.533	3	0	0	92.136	1.1901	0.46667	0.13667	0.13667	2.05E+05	NaN	NaN	NaN	NaN	92.136	1.1901
10.472	3	0	0	NaN	NaN	0.47	0.12667	0.13	2.05E+05	NaN	NaN	NaN	NaN	115.07	0.94013
10.401	3	0	0	NaN	NaN	0.47667	0.13333	0.13667	2.05E+05	NaN	NaN	NaN	NaN	124.82	0.92968
10.772	3	0	0	98.738	1.0704	0.48667	0.13667	0.13667	2.05E+05	NaN	NaN	NaN	NaN	98.738	1.0704
10.281	3	0	0	NaN	NaN	0.48333	0.14333	0.14	2.05E+05	NaN	NaN	NaN	NaN	139.43	0.73853
10.148	3	0	0	NaN	NaN	0.49	0.14	0.14333	2.05E+05	NaN	NaN	NaN	NaN	123.02	0.83738
10.149	3	0	0	NaN	NaN	0.49333	0.14667	0.14667	2.05E+05	NaN	NaN	NaN	NaN	156.5	0.59488
9.6487	3	0	0	NaN	NaN	0.49333	0.14667	0.14667	2.05E+05	NaN	NaN	NaN	NaN	162.98	0.63566
10.178	3	0	0	NaN	NaN	0.51333	0.15	0.11	2.05E+05	NaN	NaN	NaN	NaN	224.14	0.39087
9.3599	3	0	0	NaN	NaN	0.50667	0.15667	0.15	2.05E+05	NaN	NaN	NaN	NaN	339.24	0.27091
9.5866	3	0	0	NaN	NaN	0.5	0.14667	0.14667	2.05E+05	NaN	NaN	NaN	NaN	281.3	0.29989
9.1847	3	0	0	NaN	NaN	0.5	0.14667	0.14667	2.05E+05	NaN	NaN	NaN	NaN	263.61	0.34524
9.5398	3	0	0	NaN	NaN	0.50667	0.15	0.15	2.05E+05	NaN	NaN	NaN	NaN	506.84	0.16098
9.0328	3	0	0	NaN	NaN	0.51	0.15	0.15	2.05E+05	NaN	NaN	NaN	NaN	1598.1	-0.050687
9.0002	3	0	0	NaN	NaN	0.50667	0.16333	0.15667	2.05E+05	NaN	NaN	NaN	NaN	804.08	0.090531
8.532	3	0	0	NaN	NaN	0.52667	0.16	0.16	2.05E+05	NaN	NaN	NaN	NaN	Inf	0
7.8586	3	0	0	NaN	NaN	0.52333	0.16	0.18333	2.05E+05	NaN	NaN	NaN	NaN	Inf	0
8.245	3	0	0	NaN	NaN	0.53333	0.16667	0.17	2.05E+05	NaN	NaN	NaN	NaN	Inf	0
7.7826	3	0	0	NaN	NaN	0.52667	0.17333	0.17	2.05E+05	NaN	NaN	NaN	NaN	Inf	0
8.0705	3	0	0	0	0	0.53667	0.17	0.18333	2.05E+05	NaN	NaN	NaN	NaN	0	0
7.8457	3	0	0	0	0	0.54333	0.17333	0.18333	2.05E+05	NaN	NaN	NaN	NaN	0	0
8.0653	3	0	0	0	0	NaN	0.17667	NaN	2.05E+05	NaN	NaN	NaN	NaN	0	0
